# Supplementary material for: Metabologenomic Approach Reveals Intestinal Environmental Features Associated with Barley-Induced Glucose Tolerance Improvements in Japanese: A Randomized Controlled Trial
Source: Nutrients. 2022 Aug 24;14(17):3468. doi: 10.3390/nu14173468 (PMC9460218; doi:10.3390/nu14173468)
Supplement: Supplementary file 1 [file nutrients-14-03468-s001.zip]

Archive with 2 entries (2 files):
- nutrients-1853911-Supplementary Figures.pdf
- nutrients-1853911-supplementary_tables.xlsx
