# Supplementary material for: Metabologenomic Approach Reveals Intestinal Environmental Features Associated with Barley-Induced Glucose Tolerance Improvements in Japanese: A Randomized Controlled Trial
Source: Nutrients. 2022 Aug 24;14(17):3468. doi: 10.3390/nu14173468 (PMC9460218; doi:10.3390/nu14173468)
Supplement: Supplementary file 1 [file nutrients-14-03468-s001.zip › nutrients-1853911-supplementary_tables.xlsx]

## Sheet: readme
Table S1	CONSORT checklist
Table S2	Key inclusion/exclusion criteria
Table S3	Relative area of metabolome in feces
Table S4	Amount of metabolome in feces
Table S5	Microbiome phylogenetic composition
Table S6	Group, gender, age and BMI in the study
Table S7	Difference in base stats and primary/secondary outcome in baseline
Table S8	Difference in blood parameter between timepoints
Table S9	Difference in gut microbiota between timepoints
Table S10	Difference in gut metabolite between timepoints
Table S11	Significantly correlated bacteria and metabolites with blood glucose responder score

## Sheet: S1.
Section/Topic	Item No	Checklist item	Reported on page No
Title and abstract
	1a	Identification as a randomised trial in the title	Title
	1b	Structured summary of trial design, methods, results, and conclusions (for specific guidance see CONSORT for abstracts)	None
Introduction
Background and objectives	2a	Scientific background and explanation of rationale	Introduction
	2b	Specific objectives or hypotheses	Introduction
Methods
Trial design	3a	Description of trial design (such as parallel, factorial) including allocation ratio	Methods
	3b	Important changes to methods after trial commencement (such as eligibility criteria), with reasons	None
Participants	4a	Eligibility criteria for participants	Methods, Table S2
	4b	Settings and locations where the data were collected	Methods
Interventions	5	The interventions for each group with sufficient details to allow replication, including how and when they were actually administered	Methods
Outcomes	6a	Completely defined pre-specified primary and secondary outcome measures, including how and when they were assessed	Methods
	6b	Any changes to trial outcomes after the trial commenced, with reasons	None
Sample size	7a	How sample size was determined	None
	7b	When applicable, explanation of any interim analyses and stopping guidelines	None
Randomisation:
Sequence generation	8a	Method used to generate the random allocation sequence	Methods
	8b	Type of randomisation; details of any restriction (such as blocking and block size)	Methods
Allocation concealment mechanism	9	Mechanism used to implement the random allocation sequence (such as sequentially numbered containers), describing any steps taken to conceal the sequence until interventions were assigned	Methods
Implementation	10	Who generated the random allocation sequence, who enrolled participants, and who assigned participants to interventions	Methods
Blinding	11a	If done, who was blinded after assignment to interventions (for example, participants, care providers, those assessing outcomes) and how	Methods
	11b	If relevant, description of the similarity of interventions	Methods
Statistical methods	12a	Statistical methods used to compare groups for primary and secondary outcomes	Methods
	12b	Methods for additional analyses, such as subgroup analyses and adjusted analyses	Methods
Results
Participant flow (a diagram is strongly recommended)	13a	For each group, the numbers of participants who were randomly assigned, received intended treatment, and were analysed for the primary outcome	Results
	13b	For each group, losses and exclusions after randomisation, together with reasons	Results
Recruitment	14a	Dates defining the periods of recruitment and follow-up	Methods
	14b	Why the trial ended or was stopped	None
Baseline data	15	A table showing baseline demographic and clinical characteristics for each group	Results, Table S6
Numbers analysed	16	For each group, number of participants (denominator) included in each analysis and whether the analysis was by original assigned groups	Results
Outcomes and estimation	17a	For each primary and secondary outcome, results for each group, and the estimated effect size and its precision (such as 95% confidence interval)	Results
	17b	For binary outcomes, presentation of both absolute and relative effect sizes is recommended	None
Ancillary analyses	18	Results of any other analyses performed, including subgroup analyses and adjusted analyses, distinguishing pre-specified from exploratory	Results
Harms	19	All important harms or unintended effects in each group (for specific guidance see CONSORT for harms)	None
Discussion
Limitations	20	Trial limitations, addressing sources of potential bias, imprecision, and, if relevant, multiplicity of analyses	Discussion
Generalisability	21	Generalisability (external validity, applicability) of the trial findings	Discussion
Interpretation	22	Interpretation consistent with results, balancing benefits and harms, and considering other relevant evidence	Discussion
Other information
Registration	23	Registration number and name of trial registry	Methods
Protocol	24	Where the full trial protocol can be accessed, if available	None
Funding	25	Sources of funding and other support (such as supply of drugs), role of funders	Funding

## Sheet: S2.
Key inclusion criteria	1)Males and females aged 50 to 69 years old.
	2) Subjects whose body mass index (BMI) is included between 18 kg/m2 to less than 25 kg/m2.
	3)Subjects whose fasting blood glucose level is under 109 mg/dL.
	4) Subjects who don't take fermented foods, dietary fibers and supplements regularly.
	5) Subjects who show understanding of the study procedures and agreement with participating the study by written informed consent prior to the study.
Key exclusion criteria	1)Subjects who didn't undergo abdominal surgical operation within 6 month before test start.
	2)Subjects who didn't take antibiotics for 1 month or more within 6 month before test start.
	3)Subjects who have allergy to test food.
	4)Smokers
	5)Subjects whose consort or partner also participates to same clinical test.
	6)Subjects who plan big change of lifestyle during test period.
	7)Subjects with tendency of chronic diarrhea.
	8)Subjects who considered unfitness for the test because of having previous and/or current medical history of serious disease of liver, kidney and heart.
	9)Subjects who suspected chronic or serious infectious disease.
	10)Premenopausal women.
	11)Subjects who participated the other clinical test within 1 month before test start.
	12)Subjects who donated over 200 mL blood and/or blood components within the last one month to the current study.
	13)Males who donated over 400 mL blood within the last three month to the current study.
	14)Females who donated over 400 mL blood within the last four month to the current study.
	15) Males who will be collected over 1200 mL blood, when the sampling amounts within the last twelve month are adding to the planned sampling amounts of this study.
	16) Females who will be collected over 800 mL blood, when the sampling amounts within the last twelve month are adding to the planned sampling amounts of this study.
	17)Others who have been determined ineligible by principal investigator or sub-investigator.

## Sheet: S3.
	01_C1	01_C2	01_C3	01_T1	01_T2	01_T3	02_T1	02_T2	02_T3	02_C1	02_C2	02_C3	03_C1	03_C2	03_C3	03_T1	03_T2	03_T3	04_T1	04_T2	04_T3	04_C1	04_C2	04_C3	05_C1	05_C2	05_C3	05_T1	05_T2	05_T3	06_C1	06_C2	06_C3	06_T1	06_T2	06_T3	07_T1	07_T2	07_T3	07_C1	07_C2	07_C3	09_C1	09_C2	09_C3	09_T1	09_T2	09_T3	10_C1
1,3-Diaminopropane	0	0	0	0	0	0	0.000698387	0	0.000920198	0	0	0	0	0	0	0	0	0	0	0	0	0	0	0	0	0	0	0	0	0	0.000993497	0.00201194	0.000911094	0	0.00104101	0.000865034	0	0	0	0	0	0	0	0	0	0	0	0	0
1-Methyl-2-pyrrolidone	0.0218513	0.0277046	0.0234445	0.0520365	0.135024	0.200008	0.0582477	0.0327424	0.081708	0.0265346	0.06066	0.0432451	0.0235994	0.0281043	0.0241163	0.0202946	0.0210282	0.0187675	0.0184058	0.0221685	0.0430183	0.0417934	0.0602149	0.0550942	0.395161	0.266913	0.164565	0.667435	0.466442	0.185498	0.287126	0.104519	0.231673	0.0231473	0.101474	0.162739	0.0296641	0.206704	0.338772	0.0235153	0.0664732	0.020526	0.0187888	0.0288844	0.0208173	0.0205135	0.0218657	0.01792	0.0268558
1-Methyl-4-imidazoleacetic acid	0.00922653	0.00700589	0.00649114	0.0022132	0.00481307	0.00741128	0.00907458	0.0271173	0.0307589	0.0418807	0.017454	0.0375982	0.0259063	0.105999	0.128452	0.0906708	0.0687122	0.0676543	0.0437722	0.155419	0.032449	0.0371478	0.152016	0.00803099	0.0102225	0.0102356	0.00656775	0.0030212	0.00992842	0.031314	0.0044919	0.00479239	0.00603939	0.029928	0.0052994	0.029369	0.00854265	0.00279328	0.00970995	0.0222763	0.0115609	0.0141072	0.0337031	0.0739237	0.0189765	0.0386029	0.0784155	0.0228203	0.210532
1-Methylhistamine	0	0	0	0	0.000103393	0	0.00106899	0.00140353	0.00310589	0.00127995	0.00865835	0.00245578	0	0.000220806	0.000208434	8.06294e-05	0.000197524	0.000156885	0.00169068	0.00737035	0.000922239	0.000597642	0.000633893	0	0.00174772	0.00138374	0.000531775	0.00594285	0.00376056	0.00168082	0.000139721	0	9.38779e-05	0	9.10639e-05	0	0.000230037	0.000351414	0.000121857	0.000141848	0.0001089	0.000333353	0.000134674	0.000175448	0	0	8.82112e-05	0	0
1-Methylnicotinamide	0	0	0	0	0	0	0.000284415	0	0.000277812	0	0.000396625	0	0	0	0	0	0	0	0	0	0	0.000464995	0	0.000329824	0	0	0	0	0	0	0	0	0	0	0	0	0	0	0.000579424	0	0	0	0	0	0	0	0	0	0
11-Aminoundecanoic acid	0.0020644	0.00256957	0.00251948	0.00392787	0.00286561	0.00198274	0.00253944	0.00221621	0.00190992	0.00202552	0.00244685	0.00200871	0.00206215	0.00228166	0.00172163	0.00218348	0.00234149	0.00222344	0.0020533	0.00201102	0.00239336	0.00210523	0.00255529	0.00254416	0.00306919	0.0021308	0.00338903	0.00195452	0.00280233	0.00280717	0.00227315	0.00257377	0.00198125	0.00197131	0.00200996	0.00197059	0.002639	0.00319179	0.0019841	0.00197848	0.00190309	0.00198322	0.00188962	0.00219972	0.0027848	0.00189565	0.00212672	0.00253512	0.00199804
1H-Imidazole-4-propionic acid	0.00400141	0.00273544	0.00966823	0.00225146	0.00255401	0.0017728	0.0193427	0.00431947	0.011652	0.00202982	0.0139636	0.0103754	0.00149062	0.0042613	0.00283459	0.00408764	0.00311889	0.00616064	0.00261876	0.00131624	0.00535599	0.00495278	0.00625262	0.00338092	0.00624894	0.00166606	0.00278333	0.0493441	0.00712609	0.00362611	0.0824414	0.0744589	0.0786405	0.0728338	0.0673958	0.0825995	0.00627734	0.0618522	0.0596487	0.00176393	0.0218259	0.00209715	0.000629177	0.00625867	0.0017147	0.00069707	0.000997403	0.000745534	0.00114144
2'-Deoxyguanosine	0.000882959	0.000618758	0.000320543	0	0.000480493	0.000525915	0.000542695	0	0.00051239	0	0.000279292	0.000352739	0.000558756	0.000452126	0.00036751	0.000340491	0	0	0.000218662	0	0.00050378	0.000393205	0.000558443	0.000385849	0	0	0.000435799	0.000555861	0	0.000479505	0.000374828	0.000959217	0.000373246	0.000269642	0.000377358	0.000603414	0.000271036	0.000995734	0.00023738	0.000382121	0.000710239	0.000214465	0.000374734	0.000391443	0.000717638	0.000588542	0.000425237	0.000340374	0.00057147
2,4-Diaminobutyric acid	0	0	0	0	0	0	0	0	0	0	0	0	0	0.00250718	0.00232775	0.00114179	0.00258112	0.00147175	0.000703699	0	0	0	0	0	0	0	0	0	0	0	0.000935056	0	0	0	0	0	0	0	0	0	0	0	0.00118513	0.00160606	0.00144908	0.00587269	0.00251791	0.00249724	0.00163161
2,5-Dihydroxybenzoic acid	0.00112921	0.000972615	0.00125511	0.000965522	0.00142379	0.00124212	0.00514088	0.00115445	0.0081392	0.00158366	0.00432325	0.00311357	0.00136122	0.00100938	0	0	0.00129153	0.000931194	0.00434433	0.000787472	0.00168306	0.00901085	0.00140108	0.00163941	0.00452679	0.00234127	0.00213695	0.00416641	0.00513643	0.00244433	0.00217916	0.00328116	0.00359528	0.00055545	0.00299816	0.00320967	0.00251365	0.00121681	0.00376671	0.00320449	0.00216249	0.00542805	0	0.00203558	0	0	0.000947938	0	0
2,5-Pyrroledione	0	0	0	0	0	0	0	0	0	0	0.000783265	0	0	0	0.000413484	0	0.000661611	0	0	0	0	0	0.000887964	0	0	0	0	0	0	0	0	0	0	0.000848816	0	0	0	0	0	0	0	0	0	0.000681256	0	0	0	0	0
2,6-Diaminopimelic acid	0.000491416	0.000563845	0.000494096	0	0	0.000500963	0.00504718	0.008686	0.0105428	0.00197152	0.00408577	0.0116225	0.00122365	0.00123492	0.00112002	0.000791566	0.00107338	0.000852474	0.00155872	0.000914695	0.00122386	0.00414122	0.00177107	0.000612659	0	0	0	0.00083199	0.00162019	0	0.000612287	0.00190736	0.000906563	0.000404715	0	0.00109257	0.001481	0.00223249	0.000865969	0.000667104	0.00115752	0.00111166	0.000839426	0.000848126	0.00151994	0.00131135	0.00166127	0.000786898	0.00125374
2-(Creatinine-3-yl)propionic acid	0.00226244	0.0180346	0.0130992	0.00253918	0.0120821	0.0189497	0.000962506	0.00459214	0.0246169	0.00882105	0.00919946	0.00646957	0.00798526	0.0266424	0.0230273	0.0194654	0.0136	0.0104065	0.00474349	0.00961141	0.0112511	0.00817348	0.0167656	0.00516378	0.00254642	0.00922213	0.00361589	0.00310408	0.016462	0.00654301	0.00296101	0.00793128	0.00728497	0.00685213	0.00357704	0.0280995	0.0124965	0.00773773	0.0102966	0.0134315	0.00172248	0.00500787	0.0150134	0.00496088	0.0103205	0.0257831	0.0185335	0.0311151	0.0151178
2-Amino-2-(hydroxymethyl)-1,3-propanediol	0	0	0	0	0	0	0	0	0	0.000910531	0	0	0	0	0.00131237	0.00142462	0	0.0012938	0	0	0	0	0	0	0	0	0	0	0	0	0	0	0	0	0	0	0	0	0	0	0	0	0	0	0	0.00210899	0	0.00158551	0
2-Amino-2-methyl-1,3-propanediol	0	0	0	0	0	0	0	0	0	0	0	0	0	0	0	0	0	0	0	0	0	0	0.000490709	0	0	0	0	0	0	0	0	0	0	0	0	0	0.00101467	0	0	0	0	0	0	0	0	0	0.000722313	0	0.00212058
2-Aminoethylphosphonic acid	0	0	0	0	0	0	0	0	0	0	0	0	0	0	0	0	0	0	0	0.000883325	0	0	0.000945344	0	0	0.000874932	0	0.00169076	0	0.00196066	0	0	0	0	0	0	0	0.00123713	0	0	0	0	0	0	0	0	0	0	0
2-Cyanopyridine	0	0	0	0	0.00340098	0.00239517	0.00437437	0.00307157	0.00410525	0	0.00316115	0	0	0.00357894	0.00274659	0.00233351	0.00321177	0.00235669	0.00300783	0	0.00255395	0.00527966	0.00342296	0	0.00500022	0	0.00560339	0.0157655	0	0	0.00557708	0.00849311	0.00431008	0	0.00377326	0	0.00326433	0.00338976	0.0030413	0.002212	0.00198065	0.00201294	0	0.00238089	0.00308893	0.00233957	0.00250986	0.00210952	0.0024846
2-Deoxyglucose 6-phosphate	0	0	0	0	0	0	0	0	0	0	0	0	0	0	0	0	0	0	0	0	0.000364437	0	0.000717476	0	0	0	0	0	0	0	0	0.0015314	0	0	0	0	0	0	0	0	0	0	0	0	0	0	0	0	0
2-Hydroxy-4-methylvaleric acid	0.00143938	0	0.00630266	0.00192394	0.00588037	0.00196098	0.0191717	0	0.00433998	0	0.00811134	0.00281862	0	0	0	0	0	0.00091914	0	0	0	0.00199701	0.0019261	0.00434553	0.00404867	0.00280643	0.00445278	0.00280023	0.00301642	0.00171623	0	0.00464953	0	0	0.00153504	0	0.00138743	0.0637867	0.00257747	0	0.00229609	0	0	0.00118303	0	0	0	0	0
2-Hydroxybutyric acid	0	0	0.00148636	0	0	0.000979221	0.0104169	0.00111843	0.00384389	0.000697934	0.00587556	0.00293449	0	0.000969797	0	0	0.000832699	0	0.00118373	0	0.000852873	0	0.00218322	0.000944563	0	0	0	0	0	0	0	0.00261154	0	0	0	0.000987045	0.000810123	0.0165116	0.00369029	0	0.00161565	0	0	0.00160133	0	0	0	0	0
2-Hydroxyglutaric acid	0.0362447	0.0158834	0.00907443	0.0151431	0.0190336	0.0149538	0.00935978	0.00899427	0.0131278	0.00881246	0.0105357	0.00894493	0.0128535	0.00727546	0.00828483	0.00623344	0.00842586	0.00945659	0.0525166	0.0071949	0.00720859	0.0438194	0.0174196	0.0757957	0.0484806	0.0357858	0.032099	0.067651	0.0365276	0.0515077	0.0289529	0.0774145	0.016417	0.0145714	0.0210095	0.0150637	0.00566518	0.00800749	0.00664508	0.00845104	0.00776445	0.00725182	0.00996749	0.0151831	0.0383996	0.00513934	0.0119631	0.00653092	0.00845937
2-Hydroxyisobutyric acid	0.00296438	0.00100271	0.00215936	0	0.00158734	0.00147963	0.00153502	0.000794248	0.0012094	0.000557786	0.000997798	0.000872823	0.001172	0.000934172	0.00113856	0.00100392	0.00123283	0.00118885	0.00122413	0.000647378	0.000745508	0.0016303	0	0.00498338	0.00143717	0.00120718	0.00142144	0.00131897	0	0	0	0.00185166	0.000538954	0.0007935	0.0023038	0.0176035	0.00101076	0.000720154	0	0.00134872	0	0.00135856	0	0	0.00128673	0.00056564	0.000847815	0.000492273	0
2-Hydroxypyridine	0	0	0.000738394	0	0	0.000551209	0	0	0	0	0	0	0	0	0	0	0	0	0	0	0	0	0	0	0	0	0	0	0	0	0	0	0	0	0	0	0.000865015	0	0	0	0	0	0	0	0	0	0	0	0
2-Hydroxyvaleric acid	0	0	0.00986227	0.0032539	0.00893238	0.00457732	0.0153518	0.000682585	0.00682041	0	0.00610768	0.00351688	0	0	0	0	0	0	0	0	0	0	0	0	0	0	0	0	0	0	0	0.00711841	0	0	0.00118786	0	0	0.0623983	0.00554181	0	0.0046885	0	0	0	0	0	0	0	0
2-Isopropylmalic acid	0	0	0	0	0	0	0	0	0.00185801	0	0.000714094	0.000639569	0	0	0	0	0	0	0.00139773	0	0	0.00238581	0.00119323	0	0	0	0	0.00137798	0	0	0.00107035	0.00886817	0.00141919	0	0	0.00127819	0	0.00164575	0	0	0	0	0	0.00117026	0	0	0	0	0
2-Methylcholine	0	0	0	0	0	0	0	0	0	0	0	0	0	0	0	0	0	0	0	0	0	0	0	0	0	0	0	0	0	0	0	0	0	0	0	0	0	0	0	0	0	0	0	0	0	0	0	0	0
2-Methylserine	0	0	0	0	0	0	0.00520593	0.00289492	0.00530618	0.00401934	0.00436069	0.00446198	0.00160223	0.00127407	0.00353915	0.00216227	0.00193096	0.00169726	0.00112085	0.00138435	0.00187844	0.00141758	0.00131551	0	0.0072969	0.00970135	0	0.00484734	0.00551128	0	0.00301643	0.00501139	0.00306701	0	0	0	0.0039679	0.0161003	0.0011127	0.00120748	0.00336846	0	0.00103503	0.00142957	0	0	0	0	0
2-Phenylethylamine	0	0	0	0	0	0	0	0	0	0	0	0	0	0	0	0	0	0	0	0	0	0	0	0	0	0	0	0.00252164	0	0	0	0	0	0	0	0	0.00187691	0.00521969	0.00494184	0	0.00173522	0	0	0	0	0	0	0	0
3-(4-Hydroxyphenyl)propionic acid	0.0108188	0.0083591	0.0277225	0.00250373	0.00285721	0.00624364	0.118187	0.0187324	0.142776	0.0108278	0.314864	0.0995891	0.0204917	0.0269109	0.00378743	0.00187218	0.0218433	0.0154174	0.00941895	0.0196676	0.0105762	0.0148649	0.0108176	0.481895	0.743792	0.284683	0.628152	0.305263	0.724431	0.247257	0.21541	0.0945395	0.194731	0.109201	0.223359	0.453572	0.0101455	0.0511377	0.217965	0.232586	0.105598	0.0070849	0.00108537	0.0530753	0.00273982	0.00216713	0.00613657	0.00221285	0.00080302
3-Amino-2-piperidone	0.0017157	0.00254466	0.00266381	0	0.00354793	0.00328817	0	0	0	0	0	0	0	0	0	0	0	0	0.00133215	0	0	0	0	0	0	0.00183726	0.00175284	0.00249236	0.00299544	0.0018836	0	0	0.00133745	0	0	0	0.00199897	0	0	0.00219623	0.00162633	0.00220205	0	0	0	0	0	0.00107146	0
3-Aminobutyric acid	0	0	0	0	0	0.00116987	0	0	0	0	0	0.000909753	0.00138923	0	0.00119786	0.00102796	0.000855729	0.000776167	0	0.00155832	0	0	0	0	0	0.00190494	0	0	0	0	0.00125514	0	0.00199258	0.00110684	0	0.00161841	0.00263118	0	0	0.00132006	0.000810905	0.000603765	0	0	0	0.00132143	0.000779154	0	0.00132239
3-Aminoisobutyric acid	0	0	0	0	0	0	0.00332735	0	0.00302847	0	0.00173192	0.0021248	0	0	0	0.000879185	0	0	0	0.00405595	0	0	0.00124807	0.00614512	0.0423678	0.0169852	0	0.0379458	0.0229403	0.00896576	0.00627233	0.00396728	0.0042469	0	0.00410345	0.00658627	0.00606452	0.0129946	0.00320991	0	0.00291453	0	0.000666834	0.00274738	0.00127213	0	0	0	0
3-Aminopropane-1,2-diol	0.000403744	0.000424299	0.000398465	0	0	0	0.000425371	0	0	0	0.000394753	0	0.000700999	0	0.00056297	0.000522968	0.000413004	0.000506245	0	0.000433277	0.000370091	0.000549903	0.000559872	0.00119324	0.00255369	0.000868681	0.0009639	0.00201038	0.00174388	0.00114236	0.00200211	0.00215547	0.00244536	0.00128408	0.00152876	0.000833224	0	0.00111422	0	0	0.000636931	0	0.000274579	0.000665921	0.000501439	0.000467544	0.000483419	0.000490877	0.000387203
3-Hydroxy-3-methylglutaric acid	0.000785118	0	0	0	0	0	0.0303931	0	0.00696061	0	0.00282414	0	0	0	0	0	0	0	0.00090987	0	0	0	0.00133334	0.00236683	0.0016944	0.00121162	0	0.0377839	0	0	0.000788343	0	0	0	0	0	0	0.0104524	0	0	0	0	0	0	0	0	0	0	0
3-Hydroxybutyric acid	0.00151208	0.00153971	0.00431075	0	0.0025662	0.0022912	0.00791486	0.00290144	0.00540918	0.00430533	0.00488905	0.0048532	0.00209785	0.0024522	0.000778479	0.000734018	0.0017998	0.00129734	0.0032474	0.00381938	0.00225165	0.00531285	0.00318553	0.00410667	0.00993713	0.00711464	0.0113236	0.0418529	0.00511939	0.00629285	0.0160574	0.0206594	0.0100239	0.00316637	0.00958718	0.00919585	0.00428533	0.00590346	0.00299617	0.000976181	0.00381387	0.0018655	0.00112638	0.00195576	0.00106139	0.00158934	0.00126446	0.00191052	0.000795391
3-Hydroxypropionic acid	0	0	0	0	0	0	0.0152585	0.0138894	0.00940098	0.00702418	0	0.00464853	0	0	0	0	0.00657817	0.00343999	0	0	0	0	0.00528869	0	0	0	0	0	0	0	0	0	0	0	0	0	0	0	0	0	0	0	0	0	0	0	0	0	0
3-Methoxytyrosine	0	0	0	0	0	0	0.000266899	0	0.00044374	0.000212251	0	0.000199811	0	0	0	0.00012706	0	0	0	0.000167402	0.000312485	0	0.00032895	0	0	0	0	0.000572528	0.000350047	0	0.000256267	0.000725462	0	0	0.00182587	0.00775025	0.00133703	0.000427584	0	0.000642981	0.000343698	0.000296055	0	0	0	0	0	0	0
3-Phenylpropionic acid	0.16591	0.121032	0.166145	0.0504698	0.157226	0.166175	0.156775	0.0937771	0.193879	0.0859341	0.179549	0.135063	0.10733	0.0920516	0.0698692	0.0820773	0.129244	0.11591	0.0667318	0.0208724	0.0207396	0.149752	0.035278	0.0882135	0.00950375	0.00702604	0.0082731	0.0239834	0.0140425	0.00905702	0.0145833	0.0231079	0.0142392	0.00800672	0.006036	0.0128813	0.0459499	0.0325943	0.0133013	0.0198634	0.0313079	0.0742044	0.0348035	0.0650301	0.0246142	0.0617641	0.154202	0.0521429	0.0135426
3-Phosphoglyceric acid	0	0	0	0	0	0	0	0	0	0	0	0	0	0	0	0	0	0	0.000595606	0.000976229	0	0.00121058	0.000775983	0	0	0	0	0	0	0	0	0	0	0	0	0	0	0	0	0	0	0	0	0	0	0	0	0	0
3-Ureidopropionic acid	0	0	0	0	0	0	0	0	0	0	0	0	0	0	0	0	0	0	0	0	0	0	0	0	0	0	0	0.00341693	0	0	0	0	0	0	0	0	0	0.00307477	0	0	0	0	0	0	0	0	0	0	0
4-(beta-Acetylaminoethyl)imidazole	0.00165186	0.00177645	0.00114699	0.00230585	0.00422104	0.00203024	0.0284659	0.024438	0.0482908	0.00491724	0.0652772	0.0349636	0.00792325	0.00645702	0.0055637	0.00184374	0.00408886	0.00243897	0.0198025	0.0697463	0.0191855	0.013022	0.00730691	0.00713459	0.118324	0.123845	0.188907	0.127478	0.0672735	0.118656	0.00841114	0.00308434	0.00565205	0.00107579	0.00418468	0.00213256	0.0051065	0.00507471	0.00435186	0.0074964	0.00501603	0.00767148	0.0018789	0.00462454	0.00351806	0.00107758	0.00294207	0.00108142	0.000683175
4-Acetamidobutanoic acid	0.00311624	0.0025741	0.00436338	0.00338169	0.00444455	0.00342283	0.0021175	0.00102298	0.00225858	0.00185695	0.00215679	0.00152895	0.00153206	0	0	0	0.00116794	0	0.001067	0.00195688	0	0.00127906	0.000883758	0	0.00489867	0.00359497	0.00368935	0.00386839	0.00353108	0.00281878	0.00186083	0.00216609	0.00155435	0	0.00134657	0.00299664	0.00319885	0	0	0.00351839	0.00189062	0.00222253	0	0.000913219	0.0016658	0	0.000967317	0.00116024	0
4-Methyl-5-thiazoleethanol	0.000504183	0.000303435	0.000318181	0.000300095	0.000212451	0.00025528	0	0.000571076	0.000280149	0	0.000143547	0.00020316	0.000102123	0	0.000242562	0.000209936	9.34986e-05	0.000214684	0	0	8.07027e-05	8.16292e-05	0	0	0	0	0	0	0	0	0.000316387	0.000142714	0.0002542	0.000608461	0.000239452	0.000124967	0	0	0	0.000118689	0	0	0.000336032	0.000135939	0.000309584	0.000143023	0.00018822	0	0
4-Pyridoxic acid	0.00995452	0.0057454	0.00978891	0.0077999	0.00835758	0.00963091	0.00315211	0.00398925	0.00551395	0.0042773	0.00422492	0.00503077	0.00746739	0.00452044	0.00619285	0.00600924	0.00483398	0.00553141	0.00442963	0.00442695	0.0039952	0.0109107	0.00364435	0.00366154	0.0127164	0.00945369	0.00699859	0.00977572	0.0112851	0.00539833	0.0124725	0.0107955	0.00693882	0.00563385	0.00711971	0.00677439	0.00422476	0.00223271	0.00192475	0.005795	0.00227123	0.00504474	0.00362228	0.0041941	0.0051785	0.00584032	0.00442802	0.00390019	0.00736261
5'-Deoxy-5'-methylthioadenosine	0.000889201	0.000832181	0.000957791	0.00100419	0.00109908	0.000611808	0.00287834	0.000866341	0.00182491	0.00169747	0.00163643	0.00185997	0.00100263	0.00123419	0.000601892	0.000405643	0.000967804	0.000545822	0.00105678	0.000719392	0.000800234	0.00170146	0.000699911	0.00124927	0.0011784	0.000629794	0.00044682	0.00160812	0.00165832	0.000981844	0.00146942	0.00108963	0.00072963	0.000513279	0.00113797	0.00149766	0.00039028	0.00143436	0.000559517	0.000529438	0.000890588	0.000494201	0.00068017	0.0010584	0.00179864	0.00043411	0.00085959	0.00119181	0.000752124
5-Aminoindole	0.00540302	0.00500866	0.00490879	0.00556864	0.00430496	0.00425458	0.00561906	0.00551308	0.00560678	0.00466765	0.00436694	0.00557852	0.00539244	0.00385413	0.00570218	0.00457141	0.00461239	0.00500237	0.00454664	0.00462107	0.00553968	0.00512915	0.00627891	0.0057046	0.00608066	0.00568624	0.00496186	0.00752214	0.00571271	0.00680134	0.00366633	0.00505281	0.00520833	0.00337759	0.00298611	0.00353609	0.00568582	0.00479468	0.00537226	0.00426284	0.00583676	0.00504837	0.00333234	0.0048751	0.00405148	0.00607913	0.00356733	0.00449214	0.00466118
5-Aminovaleric acid	0.00979455	0.0305156	0.0262311	0.0818517	0.256803	0.290535	0.709008	0.0754878	0.441691	0.0786001	0.343606	0.221678	0.0811094	0.0930433	0.0356634	0.0326017	0.0708048	0.0557986	0.0296388	0.025162	0.086013	0.0816105	0.214163	0.164241	1.0616	0.455784	0.304251	2.17539	1.28366	0.262403	0.864132	0.77056	1.03086	0.0195975	0.215546	0.770505	0.0630401	0.726891	0.733279	0.0278447	0.242167	0.0376266	0.0178136	0.108769	0.0218754	0.029753	0.0318569	0.0221587	0.0253573
5-Hydroxylysine	0.000460773	0.00083671	0.00229545	0	0.000835285	0.00243883	0.00202871	0.000633204	0.00625238	0.00101827	0.00178965	0.00185551	0.0012076	0.00128966	0.0010024	0.000623567	0.000953253	0	0.001815	0.0017569	0.00101408	0.00393824	0.00200028	0.00589798	0	0.00418559	0.000850014	0.00181623	0.00231882	0.000972642	0.0215402	0.0184466	0.012141	0.000856643	0.00145309	0.00803264	0.000932353	0.00253128	0.00590343	0.00124897	0.000665617	0.0012524	0.000388333	0.00114678	0.00210713	0.000510265	0.00309329	0.00113126	0.000473616
5-Methoxyindoleacetic acid	0	0	0.000457709	0	0	0	0.000952551	0	0.000782645	0	0	0	0	0	0	0	0	0	0.00242881	0	0	0.00109792	0.000466513	0.00431024	0	0	0	0.00788431	0	0	0.00172837	0.0108654	0.0163899	0	0.0030924	0.00179183	0	0.00384684	0	0	0	0	0	0.000764741	0	0	0	0	0
5-Methylcytosine	0	0	0	0	0	0	0.000306934	0	0	0	0.000289278	0	0	0	0	0	0	0	0	0	0	0	0.000202343	0	0.000426262	0	0	0.00108109	0.000336847	0	0.00025358	0.000350223	0.00025722	0	0	0.000493053	0	0.000380116	0	0	0.000201863	0	0	0	0	0	0	0	0
5-Oxo-2-tetrahydrofurancarboxylic acid	0	0	0	0	0	0.000491516	0	0	0	0	0	0	0.00112792	0.000898547	0	0	0.000673575	0.000788049	0.000983199	0	0	0.00129452	0.000674366	0	0.00116036	0	0	0.00222189	0	0	0.00214284	0.00186622	0.00115056	0.00048373	0	0	0	0	0	0	0	0	0	0	0	0	0	0	0
5-Oxohexanoic acid	0.00184325	0.00152228	0.00149912	0	0.00128911	0.0010097	0.00152537	0.00134356	0.00179638	0.00116042	0.00151846	0.00154851	0.00209234	0.0014547	0.00147095	0.00162941	0.00128381	0.0016439	0.00114632	0.00107798	0.00130502	0.00178273	0.00133642	0.00166927	0.00136727	0	0.00146935	0.00191206	0.00194619	0.00162782	0.00141004	0	0.00100019	0.00152596	0	0.00146518	0.0016865	0.00141096	0.00110486	0.00173677	0.00133291	0.00146829	0.00162732	0.00161889	0.00154997	0.00257661	0.00212519	0.00170317	0.00544185
5-Oxoproline	0.0146975	0.00686533	0.00558341	0.00463356	0.00602707	0.00683549	0.0292958	0.0168467	0.0151198	0.00847751	0.00911397	0.0118192	0.0119809	0.0168547	0.0297542	0.0268874	0.017085	0.0268871	0.0727851	0.0108712	0.0975209	0.0407664	0.0353488	0.00921763	0.412517	0.363442	0.470602	0.364726	0.336332	0.0844568	0.00494157	0.0366023	0.00531013	0.0457331	0.0129325	0.00851178	0.00363798	0.0373645	0.0106394	0.00740414	0.00432653	0.0079736	0.00523934	0.00831955	0.0144004	0.00500574	0.0114431	0.00333511	0.0881224
6,8-Thioctic acid	0	0	0.00215139	0	0	0	0.00113598	0	0.000537683	0	0	0	0	0	0	0	0	0	0	0	0	0.00199922	0	0.0157997	0.00448765	0	0	0.00326054	0.0020723	0.002967	0.0040229	0.00545599	0.00212034	0	0.00315935	0.0174307	0.00183792	0.00130711	0.00134366	0.000838205	0.000997355	0.00290722	0	0	0	0	0	0	0
6-Aminohexanoic acid	0	0	0	0	0	0	0	0	0	0	0	0	0	0	0	0	0	0	0	0	0.00134287	0	0.00211174	0	0	0	0	0	0	0	0	0	0	0	0	0	0	0	0	0	0	0	0.002546	0.00198581	0	0.00358114	0.00520982	0.00138392	0.0765673
6-Hydroxynicotinic acid	0.00278184	0.00255351	0.00401253	0.00497906	0.00422088	0.0035854	0	0.000369208	0	0.000671306	0	0	0	0	0	0	0	0	0	0.00290362	0	0	0.000566591	0	0.00361249	0.00154165	0.00334438	0.00206255	0	0.00106874	0.0016771	0	0.000993432	0.00176249	0	0	0.00543805	0	0	0.00498439	0.00167158	0.00183305	0	0	0	0	0	0	0
6-Phosphogluconic acid	0	0	0	0	0	0	0	0	0	0	0	0	0.00153757	0	0.000900937	0.00112673	0.00109842	0	0.00155187	0.00159854	0.00158023	0.00152869	0	0	0	0	0	0	0	0	0	0	0	0	0	0	0.00324049	0	0	0.00128835	0.00179275	0.00132765	0	0	0	0	0	0	0
7-Methylguanine	0.00923958	0.00693485	0.0101815	0.00840041	0.00808446	0.00840816	0.000962228	0	0.00145946	0	0.000930556	0.000529666	0.000839229	0	0.00107009	0.000716927	0	0	0.00471159	0.00505708	0.00480629	0.0046955	0.00518089	0.0043975	0.0105348	0.00747464	0.00719688	0.0100803	0.00890566	0.00919545	0.00350344	0.00440157	0.00498987	0.0045468	0.00485161	0.00619903	0.0065537	0.00556853	0.00421251	0.00831693	0.00557726	0.00674165	0.00203973	0.00318691	0.00554671	0.00247862	0.00201518	0.00249325	0.000538651
8-Hydroxyoctanoic acid	0	0	0	0	0	0	0	0	0.000694828	0	0	0.000431897	0	0	0	0	0	0	0.000203524	0	0	0.00171425	0	0	0	0	0	0	0	0	0	0	0	0	0	0	0	0	0	0	0	0	0	0	0	0	0	0	0.000480668
Acetylcholine	0	0	0	0	0	0	0	0	0	0	0.000583236	0	0	0	0	0	0	0	0	0	0	0	0	0	0	0	0	0.00075271	0	0	0	0	0	0	0	0	0	0	0	0	0	0	0	0	0	0	0	0	0
Adenine	0.00479669	0.00341704	0.00221605	0.0037782	0.00495152	0.00650388	0.0183983	0.0036665	0.00352363	0.0070016	0.00235884	0.00358432	0.0103479	0.00577938	0.00353182	0.00237145	0.0013966	0.00171207	0.00142076	0.00333929	0.000969247	0.00169672	0.00127293	0.00116839	0.0382511	0.00394562	0.00328479	0.0229259	0.0162298	0.019599	0.00847193	0.0161611	0.0112168	0.000689253	0.00378832	0.00349357	0.00260833	0.00281904	0.000897036	0.00110037	0.00180295	0.000855236	0.00510219	0.00116107	0.00907095	0.00206865	0.00304396	0.00349743	0.000737371
Adenosine	0.000854586	0.00147783	0.00103896	0.00260708	0.00244177	0.00170706	0.0448127	0.00309981	0.00608265	0.0164968	0.00598995	0.00729784	0.00760522	0.00439871	0.00194332	0.00103994	0.0014031	0.00111243	0.00244481	0.00212125	0.000663827	0.00201194	0.00109574	0.00892106	0.001288	0.00188866	0.000737965	0.00312751	0.00472074	0.000823031	0.0009851	0.00605303	0.00128207	0.000578417	0.00145866	0.0032287	0.00142591	0.00194326	0.000361046	0.00081635	0.00105447	0.000737805	0.00211765	0.000960413	0.00380948	0.00126465	0.00400248	0.00290788	0.000962286
Adipic acid	0.0232595	0.0132253	0.0192971	0.0248054	0.0156329	0.0154529	0.00692208	0.0129907	0.0118568	0.0130715	0.00813068	0.0667017	0.0132337	0.0095812	0.0146089	0.0160713	0.0150365	0.0176068	0.0109633	0.0181944	0.0175746	0.0113834	0.0180185	0.00520867	0.0139439	0.0151241	0.0124224	0.00436116	0.0109307	0.0161976	0.00649903	0.00432636	0.00604507	0.0155541	0.00656422	0.00537312	0.0290206	0.00390328	0.0142645	0.0260068	0.00934282	0.0150879	0.00975511	0.00721954	0.00838794	0.012215	0.00695854	0.009684	0.0970777
ADMA	0.00137437	0.00146707	0.0018412	0.00172292	0.00212274	0.00219267	0.00214214	0.00118231	0.00304629	0.00109645	0.00170196	0.00168807	0.000858924	0.00112868	0.000766045	0.000571894	0.00113932	0.00063722	0.0011702	0.000592746	0.00110158	0.00122189	0.00204572	0.00267609	0.00387613	0.00229513	0.00234523	0.0149934	0.00369847	0.00266846	0.00450735	0.00214522	0.00213302	0.000875578	0.00313417	0.00486529	0.00377135	0.0101516	0.00177899	0.00169156	0.00220456	0.0010461	0	0.00163023	0.00184842	0	0.0011446	0.000848942	0.000564545
ADP-ribose	0	0	0	0	0	0	0	0	0	0.000839482	0	0	0	0	0	0	0	0	0	0	0	0	0	0	0	0	0	0	0	0	0	0	0	0	0	0	0	0	0	0	0	0	0	0	0	0	0.000579744	0.000527096	0
Agmatine	0	0.000163323	0	0.000344734	0.00031726	0.000354369	0.000847127	0.00015281	0.000909681	0.000443847	0.000590101	0.0010945	0.000409949	0.000478231	0.000247357	0	0	0	0.000488581	0	0	0.000276227	0.000215775	0.000603623	0.00123951	0.000688429	0.000510651	0.00146263	0.00119485	0.000108374	0.00137806	0.00122127	0.000636759	0	0.00182554	0.00166547	0.000536126	0.00102002	0.000417149	0.000260859	0.000127492	0.000170173	0	0	0.000534868	0.000218382	0.000346678	0.000219026	0.000562738
Ala	0.0449188	0.0522092	0.0810492	0.0380457	0.0648785	0.0517079	0.438174	0.143034	0.394162	0.122932	0.288615	0.297532	0.0922648	0.119601	0.0968423	0.0909804	0.12356	0.1309	0.107456	0.0791881	0.130082	0.13908	0.17476	0.0813685	0.184638	0.120509	0.138269	0.629683	0.21859	0.10406	0.237022	0.575855	0.106325	0.055752	0.125797	0.147674	0.128474	0.618531	0.170554	0.0582665	0.169994	0.0656749	0.0607167	0.171369	0.106552	0.0743652	0.10294	0.083148	0.086121
Allantoic acid	0	0	0	0	0	0	0.00141113	0	0	0	0	0	0	0	0	0	0	0	0	0	0	0	0	0	0	0	0	0.00121864	0	0	0	0.00159545	0.000886993	0	0	0	0	0.00169541	0	0	0	0	0	0	0	0	0	0	0
Allantoin	0	0.00119279	0.00163371	0	0.00166738	0.00167587	0.00116574	0.00144056	0.00176649	0.00109994	0.00289652	0.0013211	0	0	0.00134199	0.00119022	0	0.00126248	0	0	0	0	0.00143898	0.00413771	0	0.0018492	0.00247106	0.00264687	0.00255788	0	0	0.001316	0	0	0.000999738	0	0	0	0	0	0.00118515	0.00219593	0.00164224	0	0.0016304	0.00192722	0.00140602	0.00130419	0.00206187
allo-Threonine	0	0.00110476	0	0	0	0.000942184	0.00252776	0.00198621	0.00360922	0.00196561	0.00221436	0.00238852	0.00190568	0.00184041	0.00151968	0	0.00146626	0.00146919	0.00110885	0.00168168	0.00213142	0.00197878	0.00242668	0.00231871	0.00344017	0.00282249	0	0.00299192	0.00222348	0.00165697	0.00277393	0.00263159	0.00332549	0	0.00120447	0.0022004	0.00182558	0.00163527	0.00237139	0	0.00195993	0	0	0.00216411	0.0020192	0.00140581	0.00167762	0.00176417	0.00118479
Alloisoleucine	0	0	0.00239994	0	0	0	0.00175737	0	0.00232299	0	0.00244872	0.00254536	0	0	0	0	0	0.00198113	0	0	0	0.00201267	0	0	0.00410453	0.00243592	0	0.0039113	0.00597133	0	0	0	0	0	0	0	0.00593526	0.0178721	0.00304009	0	0.00809152	0	0	0	0	0	0	0	0
AMP	0.00136184	0.00118013	0.00114347	0.00357574	0.00369898	0.00242329	0.00547073	0.000900508	0.00162383	0.006472	0.00175703	0.00271478	0.00137591	0.00214939	0.000632697	0.000492678	0	0.000640384	0.00167757	0.00357017	0.00128233	0.00199701	0.0020231	0.00126213	0	0.000890437	0	0.00223959	0.00340156	0	0.00129468	0.00456801	0.000734937	0	0.00122258	0.00210664	0.000796874	0	0	0	0	0.00127201	0.00110148	0.00111438	0.00495316	0.0013794	0.0031894	0.00322272	0
Anserine_divalent	0.00113377	0.00289933	0.00171399	0	0	0.00448995	0.000890776	0.000506124	0.00363873	0.00130575	0.00162114	0.00219736	0.00502589	0.00574892	0.00260726	0.00133351	0.00153251	0.000947003	0.000541202	0.00146887	0.000861372	0.00404684	0.00377106	0.00276194	0.00917895	0.00303568	0	0.0276444	0.0109903	0.010694	0.00342619	0.00249831	0.00389455	0.000899816	0.00144687	0.0129645	0.00124282	0.00244297	0.00199496	0.00105244	0.000785938	0	0.000534252	0.00173342	0.00184042	0.000802678	0.00333084	0.00376904	0.00175506
Arg	0.034949	0.0393073	0.00685654	0.0592373	0.113343	0.0956239	0.0383437	0.00645786	0.0101964	0.0411321	0.00820899	0.0103768	0.0145915	0.021569	0.00890964	0.00726813	0.0102666	0.00627026	0.0153729	0.0230047	0.00453674	0.0165612	0.00785221	0.0396561	0.0159235	0.0144114	0.00881838	0.0165195	0.0282492	0.00411481	0.0102514	0.0152921	0.0122814	0.00245531	0.020587	0.0139382	0.00705947	0.00713609	0.0101555	0.00704255	0.00349356	0.00718311	0.0343422	0.0110319	0.0781779	0.0500532	0.0722557	0.0697546	0.0466302
Arg-Glu	0	0	0	0	0	0	0.000338629	0	0	0	0	0	0	0.000326676	0	0	0.000552633	0.000476064	0	0	0.000215751	0	0.000243497	0	0	0	0.000444983	0	0	0.000414412	0.000437636	0.000390412	0.000509155	0	0	0	0.000563042	0	0.000352903	0	0	0	0	0.000322564	0	0	0	0	0
Argininosuccinic acid	0.000381897	0.000260411	0.000292798	0	0	0.000284551	0.000994756	0.000192032	0.000874918	0.000265717	0.00045186	0.000459342	0.000308191	0.000395927	0	0	0.00024644	0.000167989	0.000639627	0.000475401	0.000415741	0.000453698	0.00109174	0.000475308	0.00188399	0.000956273	0.000755415	0.001982	0.000893695	0.00032376	0.000282129	0.000410097	0.000199585	0.000259543	0.000240107	0.000442417	0.000358043	0.000728954	0.000197264	0.000269865	0.000269328	0.000361618	0.000132582	0.000574948	0.000401514	0	0.000322816	0	0.000276702
Asn	0	0.0030686	0	0.00163402	0	0	0	0	0.000951163	0	0.00145013	0	0.00164746	0.00697913	0.00367228	0.00364929	0.00414397	0.00113492	0.00105187	0	0.00100348	0.00184212	0	0.00246555	0	0	0	0.00344327	0	0	0.00141938	0.0028998	0.00340528	0.000802866	0	0.00136555	0.00259268	0.00172506	0	0	0	0	0	0	0.00125687	0.00111685	0.00222056	0.00121996	0
Asp	0.290043	0.236912	0.161778	0.170606	0.276304	0.249967	0.123792	0.0908161	0.225678	0.10681	0.157236	0.146453	0.150478	0.136491	0.0980622	0.0706356	0.144341	0.146791	0.124701	0.0813411	0.226973	0.183523	0.281744	0.165745	0.204903	0.0986123	0.0897024	0.257749	0.206497	0.15367	0.24395	0.183807	0.180815	0.133812	0.218005	0.283989	0.102892	0.142843	0.0950502	0.119808	0.158411	0.0906513	0.0722714	0.188901	0.234792	0.0495341	0.194103	0.137956	0.1034
Azelaic acid	0.00611455	0.00477595	0.00436657	0.00598008	0.00835517	0.00993319	0.00288018	0.00682225	0.0100527	0.0040951	0.00344958	0.00399091	0.00444186	0.00392075	0.00418396	0.00854118	0.00893568	0.0152291	0.00420067	0.00789536	0.00731747	0.00442701	0.00467899	0.00328697	0.00369637	0.002802	0.00367338	0.00354381	0.00547727	0.00928585	0.00591364	0.00226508	0.00337902	0.00460688	0.0050267	0.0107013	0.00362473	0.00537971	0.00173211	0.0145582	0.00320179	0.00225962	0.00199203	0.00365926	0.00428769	0.00355694	0.00821492	0.00330345	0.0286093
Azetidine 2-carboxylic acid	0	0	0	0	0	0	0.00212435	0	0.00111914	0	0.00077952	0.00121254	0	0	0	0	0	0	0	0	0.000531768	0	0.000627605	0	0.038753	0.0183809	0	0.0180614	0.0286447	0	0.00322097	0.00274642	0.00247958	0	0.000466129	0.000997467	0	0	0	0	0	0	0	0	0	0	0	0	0
Benzoic acid	0.00523412	0.00403619	0.00410662	0.004165	0.00520695	0.00324375	0.0140244	0.00446832	0.0115702	0.00495421	0.00812101	0.00979518	0.00444002	0.0045818	0.0025716	0.00265046	0.00530054	0.00334808	0.00745405	0.00246712	0.00330866	0.00729661	0.00306082	0.00808849	0.0101972	0.00376996	0.00731482	0.015683	0.00701445	0.00412156	0.00611233	0.00549966	0.00632891	0.00278641	0.00595665	0.00668681	0.00358688	0.00551968	0.00507535	0.00270951	0.00379523	0.00344353	0.0031023	0.00488221	0.00621251	0.0033921	0.00416318	0.00487207	0.00334942
Betaine	0	0	0	0	0	0	0.00989835	0	0.0136873	0	0.0163606	0	0	0.00776772	0	0	0	0	0	0	0.010553	0	0	0	0	0	0	0.0745399	0	0	0	0.0433846	0.00579652	0	0	0.00974323	0	0.0414477	0	0	0.00686255	0	0	0	0	0	0	0	0
Betonicine	0.00210185	0.000834446	0.000819952	0.000873277	0	0.000629563	0	0	0	0	0	0	0.00214166	0.00113158	0.00129855	0.00132477	0.0181852	0.016447	0.000702063	0.000782031	0.000697249	0	0	0	0.00109548	0.00251881	0.00124494	0	0.00123347	0.000980821	0	0	0	0	0	0.00195696	0.000944246	0	0	0.000913489	0.00126589	0.00108106	0.0010128	0	0	0.00141696	0.00141969	0.000936901	0.00148498
Biotin	0.00110821	0.0014906	0.00149912	0.00139149	0.00151038	0.00137548	0	0.000805054	0	0.000821263	0.000746333	0.000963115	0.00218603	0.00149428	0.00177709	0.00243054	0.0012869	0.00147665	0.00158329	0.00125789	0.00157267	0.00369801	0.00109469	0.00124042	0.00103733	0.00129136	0.00100619	0.00194157	0.0027233	0.00182285	0.000818253	0	0.000841376	0.00163888	0	0.00128766	0.00193445	0.000693064	0.000482381	0.00331315	0.00107658	0.00113909	0.00122891	0.000910026	0.00149311	0.00222786	0.00131613	0.00220969	0.00168425
Butyric acid	0.953708	0.761066	0.76274	0.323313	0.726517	0.840734	1.02488	1.14249	1.50098	0.561673	0.911894	1.02284	0.74002	0.691976	0.542094	0.405747	0.87612	0.530301	0.99476	0.261814	0.610326	2.08798	1.02971	0.909084	0.8144	0.658139	0.905732	1.22259	0.983433	0.311358	2.56906	2.518	1.26139	0.753058	2.09656	1.45652	0.603205	0.501447	1.80059	0.806494	0.516695	1.14746	0.225494	1.08478	0.821309	0.480645	0.909972	0.490845	0.577187
Cadaverine	0.00218782	0.00534946	0.00685802	0.00647305	0.0273059	0.0234601	0.14011	0.0273172	0.166672	0.0207404	0.436099	0.170044	0.00148114	0.001918	0.00100691	0.00114903	0.00277121	0.00106488	0.0237545	0.0395671	0.0317083	0.099132	0.0927901	0.0248452	0.816541	0.473617	0.415909	1.03507	0.476214	0.270819	0.620153	0.374165	0.376419	0.0870074	0.201335	0.195623	0.728283	0.560484	0.196129	0.290468	0.222937	0.022399	0.000747115	0.00935071	0.00326698	0.00152947	0.00117517	0.000809323	0.030287
Caffeine	0	0	0	0.00164902	0	0	0	0	0	0	0	0	0	0	0	0	0	0	0.00143194	0	0	0.00306583	0	0	0.00398815	0	0.00348777	0.00196173	0	0	0	0	0	0	0	0	0	0.00217987	0.00313239	0.0031361	0.00153017	0	0.000857993	0	0	0	0.00391239	0.00180628	0.000902369
Carbachol	0	0	0	0	0	0	0.000882714	0.00067776	0	0.00192262	0	0	0	0	0	0	0	0	0	0	0	0	0	0	0.000747293	0.000794843	0	0	0	0	0	0	0	0	0	0	0	0	0	0	0	0	0	0	0	0	0.000505673	0	0.000794578
Carboxymethyllysine	0.00157809	0.00192194	0.00143418	0.00157175	0.00214894	0.00259263	0.00103368	0.000870106	0.00194673	0.0013036	0.0011671	0.00102138	0.00135422	0	0.00104048	0.000811536	0.00096316	0.000952128	0.00111921	0.000794887	0.00143988	0.00128894	0.0016196	0.0141251	0.0114388	0.01522	0.0159009	0.0122569	0.013447	0.0105106	0.0049873	0.0111263	0.00198578	0.00107756	0.00160312	0.00160705	0.0271049	0.0117648	0.0104233	0.0230826	0.0247232	0.012693	0.000443771	0.000671899	0.000574111	0.000610566	0.000914018	0.000459979	0.000832516
Carnitine	0.00168874	0.00211753	0.0031951	0.00112498	0.00136677	0.0012752	0.00614758	0.00300129	0.0188457	0.00267813	0.024172	0.0024848	0.011042	0.0242839	0.0171813	0.00194234	0.00415295	0.00342214	0.00756428	0.00805336	0.0126263	0.00583794	0.0205438	0.0137058	0.00522766	0.0048371	0.0134331	0.0312552	0.0134797	0.0139411	0.00289014	0.00487113	0.00444674	0.00341925	0.00343455	0.00930926	0.00448744	0.0407831	0.0357297	0.0117184	0.0211271	0.0134824	0.00208	0.00339121	0.00388651	0.00125165	0.00327508	0.00191691	0.00422822
Carnosine	0	0	0.000332349	0	0	0.000738968	0	0	0.00363727	0.000500537	0.00143671	0.000634874	0	0.000949936	0	0	0.000663469	0.000298964	0	0	0.000749693	0	0.000646753	0	0.000627513	0.000662007	0	0.00520095	0.000706449	0.000743625	0.000591799	0.0015272	0	0	0	0.00049987	0	0.00192266	0.000923579	0	0	0	0	0	0	0	0	0.00159398	0
Castanospermine	0	0	0	0	0	0	0.00149964	0	0.00191314	0.00181515	0.00177966	0.00155579	0.00315851	0	0	0.00151973	0	0.00225732	0	0.00126099	0	0	0	0	0	0.00109237	0	0	0	0	0	0	0	0.00163451	0	0	0	0.00111569	0	0	0	0.00134944	0	0	0	0	0	0	0
Cholic acid	0.0323934	0.0435269	0.0489924	0.0249332	0.0325789	0.0250444	0.18992	0.0155356	0.0256809	0.0148248	0.158906	0.0282509	0.0105003	0.0262399	0.017733	0.0200727	0.0395602	0.020985	0.0159018	0.130995	0.114191	0.0403799	0.0636737	1.07369	3.02924	3.29502	4.5825	3.66595	2.11202	3.13556	1.46365	1.23445	1.91822	1.79146	1.49017	2.15333	4.49961	5.1226	2.11737	0.876828	3.62803	2.2713	0.013581	0.0583055	0.0100895	0.00899992	0.0141335	0.012234	0.0155836
Choline	0.032003	0.0298416	0.0254967	0.0222453	0.0226476	0.019943	0.0232447	0.0193071	0.0289041	0.0138721	0.0354919	0.0200422	0.034102	0.0691546	0.0153336	0.0122344	0.0273706	0.012653	0.0252091	0.0145758	0.0226867	0.036685	0.0195515	0.0689608	0.0386473	0.0170475	0.0138353	0.0459905	0.0355738	0.0209176	0.0186658	0.155545	0.0492866	0.00463592	0.0137166	0.03345	0.0495177	0.0458862	0.0392262	0.0282435	0.0251492	0.01852	0.007104	0.0167208	0.0146235	0.00408981	0.0438619	0.00712643	0.0155191
Cimetidine	0.000973184	0.001901	0.00321782	0.00170942	0.00165074	0.00525339	0.000475136	0.000643872	0.000418033	0.000375604	0.000590101	0.000682315	0.000990589	0	0	0	0	0	0.000508212	0.00123199	0.000464652	0	0	0	0.000736139	0.000912115	0	0.000697304	0.00117285	0.000529262	0	0	0.000749765	0.00140148	0.000750131	0.000921837	0.00154171	0.000570358	0	0.0017932	0.000755658	0.00190075	0	0	0	0	0	0.000454497	0
cis-4-Hydroxyproline	0	0	0	0	0	0	0.000733695	0	0	0	0	0	0	0	0	0	0	0	0	0	0	0	0.000659328	0.00097411	0	0.000930936	0	0.0036149	0.00154246	0	0.00219624	0.0040411	0.000969233	0	0.000881813	0.00199818	0	0	0	0	0	0	0	0.00210615	0	0	0	0	0
Citraconic acid	0	0	0	0	0	0	0	0	0	0	0	0	0	0	0	0	0	0	0	0	0	0.00256916	0	0.00258126	0	0	0	0.00308055	0	0	0	0.00282698	0	0	0	0	0	0	0	0	0	0	0	0.000876499	0	0	0	0	0
Citramalic acid	0.00113729	0	0.00101429	0	0	0	0.0023846	0	0.00344949	0	0.00121702	0.00112564	0.00216215	0	0.00145199	0.00087968	0.00141667	0.00121296	0.00241984	0.000858256	0.000810532	0.00436515	0.00193534	0.00301826	0	0.00175651	0.00237971	0.00558865	0.00296529	0.00245213	0	0.0100124	0.00185508	0	0	0.00168768	0.00121897	0.00339082	0.00102048	0.00467911	0.00121019	0.0019366	0	0.00120219	0	0	0.000741233	0	0.000957521
Citric acid	0.00411621	0.00266756	0.00275742	0.00233334	0.00255417	0.00162187	0.00204831	0	0.0036282	0	0.00692978	0.00184196	0.00333966	0.0114199	0.00248705	0.00245339	0.00755918	0.00190458	0.0163058	0.00873887	0.00416456	0.0220334	0.00835875	0.0117473	0.0069258	0.00244538	0	0.0045559	0.00708943	0.0066881	0	0	0	0	0	0	0.00430993	0.00238622	0	0.00182818	0.00133447	0.00433996	0	0.00380295	0.00346005	0	0.00332021	0	0
Citrulline	0.0546657	0.0577237	0.075896	0.0286823	0.0461779	0.0515387	0.0561962	0.0582133	0.0863078	0.0737715	0.0555694	0.073863	0.0849711	0.0688004	0.0880325	0.073201	0.0812197	0.0837802	0.0516756	0.0254326	0.0599297	0.0533982	0.0825747	0.019226	0.0671856	0.0504164	0.0987973	0.0434959	0.0538813	0.0638314	0.0803124	0.0329136	0.047026	0.0484441	0.060226	0.0648746	0.035195	0.0617476	0.0575819	0.0480839	0.0512652	0.0292389	0.0772316	0.0813424	0.0837715	0.0288988	0.0563281	0.0469607	0.0411549
CMP	0	0	0	0	0	0	0	0	0	0	0	0	0	0	0	0	0	0	0	0	0	0	0	0	0	0	0	0	0	0	0	0	0	0	0	0	0	0	0	0	0	0	0	0	0	0	0	0.000555587	0
Creatine	0.000799543	0.00113505	0.00102774	0.000757365	0.000910705	0.000770158	0.0312906	0.00446443	0.0073908	0.00297205	0.017396	0.00328209	0.00102086	0.00239369	0.000804403	0.000792065	0.00174582	0.00100395	0.00104396	0.000673986	0.00506389	0.00145256	0.00762014	0.00685537	0.00102128	0.000631241	0	0.225563	0.0016373	0.00193949	0.0464596	0.112512	0.0735922	0.000832405	0.0122668	0.255973	0.000905124	0.303617	0.0124143	0.00131459	0.0756346	0.000862813	0.000922584	0.0147132	0.00314744	0.000532288	0.000951823	0.000887066	0.000846065
Creatinine	0	0.00136744	0.000742915	0.000348485	0.00170208	0.0010204	0.0246529	0.0069938	0.0201842	0.00775953	0.0240871	0.00666631	0.000803121	0.00915528	0.000714712	0.000769349	0.00204273	0.00268669	0	0.000343011	0.00561712	0.00487005	0.0175106	0.0160046	0.000543133	0.000633413	0	0.089367	0.00146179	0.000753167	0.0522755	0.0929227	0.0404883	0.000261058	0.0254864	0.135561	0.00215671	0.088553	0.110044	0.000396274	0.0253644	0	0.000276148	0.0120646	0.000935292	0.000543698	0.000598442	0.000845454	0.000625666
Crotonic acid	0	0	0	0	0	0.000457224	0	0	0	0	0	0	0	0	0	0	0	0	0	0	0	0	0	0	0.00200476	0.00149957	0.00189099	0	0	0	0.00169419	0	0.00140736	0	0	0	0	0	0	0	0	0	0	0	0	0	0	0	0
Cyclohexanecarboxylic acid	0.00641826	0.0084985	0.0104316	0.00354735	0.00649125	0.0028894	0.0174951	0.00671779	0.037607	0.00506633	0.0926517	0.0578441	0.0250217	0.0288505	0.00750781	0.0052438	0.0319562	0.0151116	0.0268651	0.00206158	0.00384095	0.110165	0.00405543	0.151771	0.0854247	0.00804716	0.0250301	0.0312127	0.104368	0.0147596	0.0173371	0.0099978	0.0535913	0.0577912	0.02064	0.0379077	0.00966659	0.0757404	0.280892	0.00862523	0.130394	0.0280908	0.00171813	0.0445609	0.0033	0.00132387	0.0422519	0.0016351	0.00484101
Cysteic acid	0	0.00222244	0.000754342	0	0.00548594	0.000626142	0	0	0.00125716	0	0	0.000779521	0	0.000615525	0.000714335	0.000635483	0.000638042	0.000742846	0.000534249	0.000781573	0.000769703	0.000737834	0.0136921	0	0	0.00136002	0	0.000958982	0	0	0.00102121	0	0.000437583	0.000894214	0	0.000774014	0	0	0	0	0	0	0.000440884	0	0	0	0.000894647	0	0.000715279
Cystine	0	0	6.58205e-05	0	0	0	0.000149575	0	0.000145771	0	0	7.2557e-05	0	0	0	0	0	0	0	0	0	0	0	0	0	0	0	0	0	0	0	0.000262872	0	0	0	0	0	0.0003757	8.92813e-05	0	0	0	0	0	0	0	0	0	0
Cytidine	0	0	0.000421782	0	0	0.000585896	0.00399126	0.000337625	0.00056468	0.000377216	0.000768286	0.000514876	0	0	0	0	0	0	0.000284642	0	0.000194828	0	0.000330093	0.000423349	0	0	0	0.00121938	0.00183335	0	0.000381546	0.00417192	0.000353363	0	0.000355411	0.000696247	0	0.00174824	0.000298912	0	0.000655789	0	0.000444817	0.000448106	0	0	0	0	0.000468497
Cytosine	0.000611149	0.000574601	0.000794568	0.000561178	0.00047766	0.000576059	0.000454285	0.000523382	0.00071308	0.000443309	0.000308625	0.000386506	0.00041615	0.000566336	0.000295869	0.000333251	0.000278948	0.000402604	0.000559469	0.00028803	0.000398622	0.000316313	0.000686765	0.000419735	0.000849615	0.000383305	0	0.000440995	0.000749961	0.00039192	0.000647553	0.0014013	0.000460329	0.000265602	0.000305621	0.000404764	0.000819995	0.00102076	0	0	0.000494564	0.000303922	0.000523791	0.000388324	0.000868797	0	0.000636247	0.000484398	0.000409182
Deamido-NAD+	0	0	0	0	0	0	0	0	0	0	0	0	0	0	0	0	0	0	0	0	0	0	0	0	0	0	0	0	0	0	0	0.00103646	0	0	0	0	0	0	0	0	0	0	0	0	0	0	0	0	0
Decanoic acid	0.00671712	0.00246005	0.00182605	0.00220555	0.00273455	0.0020918	0.00230254	0.00214681	0.0028964	0.00163552	0.00209392	0.00223021	0.00246525	0.00266002	0.00107879	0.00149231	0.00165149	0.0021532	0.00202177	0	0.00195374	0.00420168	0.00224173	0.00478795	0.00349226	0.00270675	0.00315272	0.00269695	0.00281191	0	0.0404939	0.00595384	0.0109818	0.00330676	0.0182717	0.00772593	0.00168271	0.00288965	0.00388611	0.002318	0.0015038	0.00241264	0.0121016	0.00164124	0.00143204	0.00154423	0.00202345	0.00131853	0.00424971
Deoxycholate	0.324649	0.845265	1.34739	0.159441	0.954777	0.394703	1.20167	0.676849	0.577769	0.420875	0.98683	0.755069	0.335559	0.822804	0.764083	0.926723	0.983781	0.804735	0.521101	0.56174	1.12172	0.315512	1.44984	0.212996	0.344045	0.316101	0.543683	0.833875	0.265199	0.16253	1.04093	0.563944	0.84165	1.15616	0.661255	0.973165	1.69201	1.79277	1.57543	4.45157	1.9092	3.4858	1.32976	0.733738	0.548847	0.52918	0.646849	0.623576	0.800812
Desthiobiotin	0.00130368	0.00096311	0.000706498	0.00116667	0.000925947	0.000984301	0	0	0.0010045	0	0.00152813	0	0.00132448	0.00121917	0.00142575	0.00156372	0.00101809	0.00143145	0.000847017	0.000887749	0.00139877	0.00140277	0	0	0	0	0	0	0	0	0	0	0	0.000900318	0	0	0.001342	0	0.000775312	0	0.000907251	0.00116845	0.000788025	0	0	0	0.000524838	0	0
Diethanolamine	0.0241965	0.0299098	0.0152671	0.0476881	0.0342917	0.0374621	0.0226856	0.0235563	0.0199508	0.0265626	0.0148427	0.0277519	0.0364541	0.032478	0.0169582	0.0283668	0.0216261	0.022629	0.0202431	0.0189523	0.0292532	0.0296904	0.0249793	0.0170966	0.0252567	0.017572	0.0389858	0.0218813	0.0375396	0.027341	0.0247709	0.0159725	0.0178197	0.0186219	0.0148664	0.026411	0.019329	0.0426845	0.0365948	0.0255008	0.0343858	0.0233583	0.011179	0.0257035	0.0184595	0.0139175	0.0257735	0.0365127	0.021528
Dihydroorotic acid	0	0	0	0	0	0	0	0.00109322	0	0	0	0.000573354	0	0	0	0	0	0.00131241	0	0	0.00110994	0	0.000814474	0	0	0	0	0	0	0	0	0.0104607	0.000633566	0	0	0	0	0	0	0	0	0	0	0.00282108	0	0	0	0	0
Diphenylcarbazide	0.00775313	0.00432168	0.00746191	0.00937384	0.00618196	0.0051092	0.00338795	0.00708824	0.00814945	0.0102998	0.00564138	0.00818387	0.00596214	0.00545161	0.00538262	0.00436048	0.00602819	0.008242	0.00438169	0.00523515	0.006466	0.00673295	0.00442496	0.00314011	0.00314581	0.00274322	0.00246555	0.00298787	0.00473541	0.00229426	0.00250759	0.00264923	0.00387265	0.00268076	0.00377326	0.00315632	0.00371752	0.00134273	0.00133289	0.00347094	0.00177799	0.00270733	0.00470575	0.00584305	0.00428585	0.00406593	0.0057643	0.00467479	0.00661105
Dodecanedioic acid	0.0211562	0.00946794	0.0177486	0.00860687	0.00898289	0.00612807	0.00319555	0.00428642	0.00992326	0.00427309	0.00859815	0.00473582	0.00476885	0.00507263	0.0061841	0.00666472	0.00490659	0.00680163	0.0056388	0.0238866	0.00796317	0.00898214	0.0059723	0.0088702	0.0057235	0.00429492	0.00657376	0.00164945	0.0121986	0.00349747	0	0	0	0.00461146	0	0.00355289	0.00896057	0.00108588	0	0.0060744	0.000761221	0.0083739	0.00151453	0.00264866	0.0078046	0.00436549	0.0039161	0.000935476	0.0300608
dTMP	0	0	0	0.000638948	0	0	0	0	0	0	0	0	0	0.000471044	0	0	0	0	0	0.000488114	0	0	0.000449577	0	0	0	0	0	0	0	0	0	0	0	0	0	0	0	0	0	0	0	0	0	0.000953989	0	0.000747692	0.000636314	0
dTTP	0	0	0	0	0	0	0	0	0	0	0	0	0	0	0	0	0	0	0	0	0	0	0	0	0	0	0	0	0	0	0	0	0	0	0	0	0	0	0	0	0	0	0	0	0	0	0	0	0
Dyphylline	0.0190514	0.0208065	0.0172237	0.0166568	0.0127233	0.0139034	0.011884	0.00784257	0.017775	0.00367141	0.0128284	0.00850396	0.00905755	0.00950189	0.00702189	0.00465029	0.0110465	0.00687218	0.0170475	0.00589245	0.00923271	0.0179435	0.0181617	0.0075986	0.0261145	0.00575827	0.0102309	0.00506987	0.0076717	0.0109645	0.0121954	0.0117177	0.010547	0.0126484	0.0118996	0.00964423	0.00429809	0.0151255	0.00915405	0.00540117	0.00722138	0.00303835	0.00368275	0.00906531	0.00456745	0.00768661	0.00425291	0.00335939	0.00725177
Ectoine	0	0	0	0	0	0	0	0	0	0	0	0	0	0	0	0	0	0	0	0	0	0	0.0004567	0	0	0	0	0	0	0	0	0	0	0	0	0	0.00100089	0	0	0	0	0	0	0	0	0	0	0	0
Ethanolamine	0.00202212	0.00182514	0.00177863	0.00227247	0	0.00200889	0.00206791	0.00320273	0.00254267	0.00198012	0	0.00225429	0	0.00253908	0.00246849	0.0024089	0.00351394	0.00265708	0.0019775	0.00292927	0.0028534	0.00276081	0.00334151	0	0	0.00231069	0.00282098	0.00808971	0.00188272	0.00311559	0.00347556	0.00814617	0.0025946	0.00283704	0.00171547	0.00239515	0.00348654	0.036327	0.00486885	0.00260377	0.00914891	0.00190425	0.00132818	0.00376341	0.00246286	0.00175475	0.00283616	0.00183319	0.00255957
Ethyl glucuronide	0.00934064	0.00650416	0.0102179	0.0126393	0.00923542	0.00915591	0.00633639	0	0.00836567	0	0.00886251	0.00772448	0.00851265	0.00526264	0.00616515	0.00528665	0.00591386	0.00602865	0.00804517	0.00515101	0.00573119	0.0085845	0.00446652	0.0155609	0.0198994	0.0105767	0.0149044	0.0159043	0.0183405	0.0164758	0.00925716	0.0114244	0.00677325	0.00309312	0.00655678	0.00532578	0.0143759	0.0140306	0.00440511	0.0120867	0.0210454	0.00825644	0.00956176	0.00462517	0.00583976	0.00613008	0.00736872	0.00704852	0.00615522
Ethylacetimidate	0	0	0	0	0	0	0	0	0	0	0	0	0	0	0	0	0	0	0	0	0	0	0	0	0	0	0	0	0	0	0	0	0	0	0	0	0	0	0	0	0	0	0	0	0	0	0	0	0
FAD_divalent	0.00116637	0.00136071	0.00162351	0.00110278	0.000990884	0.00163203	0.000860836	0.00132555	0.00127411	0.00168597	0.00100102	0.00148982	0.00112057	0.000928235	0.00150593	0.00116529	0.000905309	0.00131995	0.00134834	0.00202619	0.00170121	0.000709116	0.00134719	0	0	0	0	0	0	0	0.000405922	0.000751145	0.000549091	0.00102239	0.000632367	0.00081662	0.000861229	0	0	0.000774391	0.00098182	0.000697053	0.00153064	0.00132193	0.00162157	0.00146268	0.00179575	0.00178389	0.000740076
Ferulic acid	0	0	0	0	0	0	0	0	0.00185955	0	0	0	0	0	0	0	0	0	0	0	0	0.00153311	0.00136567	0	0	0	0	0.005149	0	0.00203347	0	0.00694955	0	0	0	0	0	0.00558289	0.0019741	0	0	0	0	0	0	0	0	0	0
FMN	0	0	0.00053107	0	0	0	0	0	0	0	0.000491645	0.000492092	0	0	0	0	0	0	0.00061955	0.00081844	0.000922434	0	0.000715937	0	0	0	0	0	0	0	0	0	0	0	0	0	0	0	0	0	0	0	0	0.000494926	0	0	0	0	0
Formiminoglutamic acid	0	0.000489475	0	0	0	0	0.00145779	0.00076183	0.00176403	0.00111137	0.00218258	0.00116176	0.00160554	0.00108855	0.00110066	0.000866827	0.000956291	0	0.000787157	0.00113697	0.00121277	0.00256475	0.00287606	0	0.00236825	0.00103884	0.00182072	0.00285629	0.00165306	0.00165382	0.00111735	0.00439915	0.00079238	0.000703469	0.00105394	0.00189598	0.00168839	0.00316958	0.00137232	0.00103482	0.00384184	0.00145593	0	0.0010601	0.00105297	0.000584726	0.000920485	0.000652142	0.00468079
Fructose 6-phosphate	0	0	0	0	0	0	0	0	0	0	0	0	0	0	0	0	0	0	0	0.00118711	0	0.00475395	0	0	0	0	0	0	0	0	0	0.00147318	0	0	0	0	0	0	0	0	0.000706848	0	0	0	0	0	0	0	0
Fumaric acid	0	0	0	0	0	0	0	0	0	0	0	0	0	0	0	0	0	0	0	0	0	0	0	0	0	0	0	0	0	0	0	0	0	0	0	0	0	0	0	0	0	0	0	0	0	0	0	0	0
GABA	0.00270988	0.00535653	0.00611038	0.0602606	0.109607	0.0534871	0.0192307	0.00617735	0.0421454	0.00775335	0.019317	0.0135905	0.00781347	0.0252705	0.00535047	0.00612833	0.00877618	0.00566095	0.00749721	0.00256355	0.00505981	0.0275159	0.01609	0.0540929	0.313844	0.0815572	0.0802407	0.212372	0.0849333	0.191821	0.21572	0.213821	0.353822	0.00299131	0.0702257	0.120374	0.0164606	0.0207272	0.0588566	0.00415316	0.0102414	0.0025424	0.00232973	0.0124864	0.00294977	0.00214879	0.00418641	0.00293778	0.00346013
Gln	0.0010322	0.00301199	0.00296044	0.00128216	0.00296723	0.00221259	0.0312692	0.00148793	0.00624099	0.00395674	0.0105204	0.0050162	0.00666569	0.0163443	0.00283403	0.00404046	0.00905141	0.00340989	0.00308281	0.00344816	0.00480032	0.00805177	0.0102086	0.00578999	0.00837395	0.00336433	0.00386479	0.0575167	0.0160655	0.00529466	0.0164891	0.0400575	0.0205414	0.00161255	0.0123896	0.023599	0.00653148	0.0418201	0.00931904	0.00144067	0.00445745	0.00200594	0.00184177	0.0144246	0.0069551	0.0028241	0.00790523	0.0135808	0.00210041
Glu-Glu	0.00038445	0.000217952	0.000477862	0.000540171	0.000302742	0.000453458	0.000519898	0.000461881	0.000883098	0.000349543	0	0.000538038	0	0.000513763	0.000548585	0.000403896	0	0.000718936	0.000618633	0	0.000742084	0	0.000701054	0.000270185	0	0	0	0.000715322	0.000568582	0.000431452	0.000393301	0.000593821	0.000443718	0.00038477	0.000242073	0.000486561	0	0.0013144	0.000405084	0	0.000616745	0.000411155	0	0.000716606	0.000790311	0.000372814	0.000581282	0	0.000564545
Glu	0.0628249	0.0556763	0.0506357	0.0493097	0.0696732	0.0655666	0.0275751	0.046874	0.0427062	0.0556595	0.0347464	0.0419737	0.0511189	0.0444976	0.0512342	0.0436981	0.0557766	0.0536301	0.0838078	0.0528409	0.0647352	0.0805978	0.0752686	0.0364157	0.0565848	0.0398109	0.0437231	0.074852	0.04945	0.048809	0.0465721	0.0376563	0.0316009	0.0329079	0.0445869	0.0433471	0.0430181	0.0334634	0.0316101	0.0481605	0.0498984	0.0393243	0.0591555	0.0699144	0.09754	0.0416374	0.0849745	0.0552488	0.0652527
Gluconic acid	0	0.00205136	0	0.00159737	0.0013324	0.00105543	0.0117589	0	0.00385006	0	0.00420397	0.00183293	0	0.00289554	0	0.000896816	0	0	0	0.000952634	0.00190838	0	0.00243418	0.00290426	0	0	0	0.00825315	0	0.0021999	0	0.043447	0.00221326	0	0	0	0.0012644	0.0426313	0	0	0.00228056	0	0	0.00258799	0	0	0.000863964	0	0
Gluconolactone	0	0.00110137	0	0	0	0	0.00328787	0	0.00173581	0.00091268	0.00147728	0	0	0.0019858	0	0	0	0	0	0.00127767	0.00124451	0	0	0	0.00221715	0	0	0	0.00179668	0	0	0.0102188	0.0010319	0	0	0	0	0.00838757	0	0	0	0.00108456	0	0.00115665	0	0	0	0	0
Glucosamine 6-phosphate	0	0	0	0	0.00497606	0	0	0	0	0	0	0	0	0	0	0	0	0	0	0	0	0	0.00074365	0.00221484	0	0.0138682	0	0.00241368	0	0.00338306	0	0	0	0	0	0	0	0.00057793	0	0	0	0	0	0	0	0	0	0	0
Glucose 1-phosphate	0	0	0	0	0	0	0.000975078	0	0	0	0	0	0	0	0	0	0	0	0	0	0.00152731	0.000779807	0.00242803	0	0	0	0	0	0	0	0	0	0	0	0	0	0	0	0	0	0	0	0	0	0	0	0	0	0
Glucose 6-phosphate	0	0	0	0	0	0	0.00168305	0	0	0	0.00161517	0	0	0	0	0	0.00175809	0	0.00178382	0.0072996	0.0116559	0	0.0164496	0	0	0	0	0.00252581	0	0.00177864	0	0.00720575	0	0	0	0.000854492	0	0.00267067	0	0	0.00142612	0	0	0.00527975	0	0	0	0	0
Glutaric acid	0.174789	0.105994	0.214485	0.1899	0.225291	0.158207	0.0454907	0.0357196	0.0518903	0.0329094	0.0342959	0.0402191	0.179941	0.123291	0.168691	0.132043	0.0676062	0.086152	0.170391	0.0551658	0.061977	0.0794939	0.0754135	0.0707228	0.0490398	0.029411	0.0290261	0.056878	0.0444214	0.0577044	0.0280449	0.0253206	0.0216477	0.0277801	0.0311075	0.0332352	0.0736663	0.0414303	0.0176411	0.0860643	0.0635355	0.0535602	0.0171842	0.0976186	0.0879186	0.0616027	0.0959323	0.0198761	0.0331356
Gly	0.0170024	0.0198614	0.0314817	0.0165157	0.0288239	0.022814	0.185811	0.0486309	0.131586	0.054138	0.174733	0.0783236	0.0396243	0.0456767	0.035708	0.0285136	0.0467964	0.0458289	0.0484511	0.0254607	0.0524135	0.0631281	0.0633821	0.028603	0.0433585	0.0293256	0.0404999	0.973299	0.061068	0.0431595	0.142145	1.06889	0.683641	0.0223384	0.0876772	0.0995136	0.0362122	0.786629	0.0529221	0.0218771	0.0970374	0.02308	0.019187	0.0564302	0.044954	0.0221465	0.0371806	0.0242084	0.0384134
Gly-Asp	0	0	0	0	0	0	0.000503772	0	0	0	0	0	0	0	0	0	0	0	0	0	0.00106462	0	0	0	0	0	0	0	0.000489381	0	0	0.000991615	0.000551942	0	0	0.000667034	0	0	0	0	0	0	0	0	0	0	0	0	0
Gly-Gly	0	0	0	0	0	0	0.00177571	0	0.00188422	0	0.00152846	0	0	0	0	0	0	0	0	0	0	0	0	0	0	0	0	0.00251534	0	0	0.000889042	0.00218377	0.00182093	0	0	0.000935795	0	0	0.00225888	0	0	0	0	0.000775868	0	0	0	0	0
Gly-Leu	0	0	0	0	0	0	0	0	0	0	0	0	0.000694798	0	0	0	0	0	0	0	0	0	0	0	0	0	0	0	0	0	0	0	0	0	0	0	0	0	0	0.000633331	0	0	0	0	0	0	0	0	0
Glyceric acid	0.00780433	0.0042041	0.00429162	0.00314504	0.00564467	0.00366414	0.018335	0.0136967	0.0226197	0.0151906	0.0182505	0.0159862	0.00749311	0.00486284	0.00326553	0.00211494	0.00558943	0.00440283	0.0170122	0.00551673	0.0031272	0.0172574	0.00732411	0.013783	0.0066378	0.00281086	0.00375324	0.00583061	0.00564769	0.0059054	0.00559318	0.00514447	0.00739836	0.00302446	0.00681716	0.00639804	0.00374587	0.0117573	0.0161717	0.00362187	0.00554759	0.00485773	0.0020433	0.00766976	0.00842164	0.00201444	0.00402268	0.00191686	0.00488298
Glycerol 3-phosphate	0	0	0	0	0	0	0	0	0	0.000882928	0.000862394	0	0	0.00212564	0	0	0	0	0	0.000687194	0.000719801	0	0.000894536	0	0	0	0	0	0	0	0	0	0	0	0	0	0	0	0	0	0	0	0	0.000712055	0	0	0	0	0
Glycerophosphocholine	0	0.000772174	0	0	0	0	0.000434823	0.00195735	0.000905007	0	0.00140395	0.000648827	0	0.00147566	0	0.0014361	0.00182725	0.000709256	0	0	0	0	0	0	0	0	0	0.000964874	0	0	0.000588104	0.000817323	0	0	0	0.000595624	0.000883842	0	0.000514273	0	0	0	0	0.000532321	0	0	0.0015811	0	0
Glycocholic acid	0.00100644	0.00120864	0.00132369	0.00117377	0.00805454	0.00109353	0.0450676	0.00275195	0.00363129	0.00234887	0.0142013	0.0017923	0.0019215	0.00116969	0.00164297	0.00143662	0.00320257	0.0192839	0.00131093	0.0012343	0.00211857	0.0146109	0.00212779	0.00208455	0.0039536	0.00377882	0.00563465	0.0799968	0.00403893	0.00351307	0.00627256	0.0214047	0.0727757	0.00206615	0.00255923	0.00414701	0.00298496	0.0494604	0.00839789	0.00238354	0.00742579	0.00394275	0.00109122	0.00301746	0.00105507	0.00201965	0.00125638	0.00120456	0.00104908
Glycyrrhetinic acid	0	0	0	0	0	0	0	0	0	0	0.00106066	0	0	0	0	0	0.000511361	0	0	0	0	0	0	0	0	0	0	0	0	0	0.00104044	0	0	0	0	0	0	0	0	0	0	0	0	0	0	0	0	0	0
Guanidinosuccinic acid	0	0	0	0	0	0	0.00022603	0	0	0	0.0003261	0	0.00120286	0.000581926	0.000778737	0.000296057	0.000545202	0.000515072	0.00069252	0.000797349	0.000536388	0.000514555	0.00160131	0.000538562	0	0	0	0.000622528	0	0.000559934	0.000784587	0.00117903	0.000870573	0.00153251	0.00079206	0.00192807	0	0.000711291	0.000683787	0.000201675	0.000398414	0	0.000203711	0.000341278	0.000459289	0	0.000296272	0.000366538	0
Guanine	0.00226443	0.0212973	0.00259327	0.00234562	0.0313312	0.00244795	0.00255	0.00162788	0.00367524	0.0033224	0.012228	0.00200955	0.00253155	0.00275336	0.00179665	0.00134399	0.00114118	0.00120696	0.01312	0.013262	0.00914984	0.0160882	0.00296969	0.0024529	0.00613449	0.0155052	0.0317251	0.00282976	0.0311576	0.00361077	0.0590405	0.0111723	0.0202691	0.152776	0.0590419	0.122606	0.00332192	0.00251767	0.00318759	0.000811847	0.00208928	0.000748878	0.00592488	0.008507	0.00320775	0.00129729	0.00690943	0.00753134	0.00139435
Guanosine	0.000283727	0.000414392	0.000523022	0.000545798	0.000390201	0.000394436	0.00826943	0.00104331	0.00641626	0.00174288	0.00357556	0.00276972	0.00130717	0.00193504	0.000998735	0.000376187	0.000850776	0.000551801	0.0026234	0.000537766	0.000685565	0.00284827	0.00278536	0.00349885	0	0.000248298	0.000645203	0.000940549	0.000636049	0.000430089	0.000308327	0.000799689	0.000866042	0.000233538	0.000494628	0.000950077	0	0.00163012	0.00128221	0	0.00112565	0.00126989	0.000346492	0.000742078	0.000590099	0.000597299	0.00143176	0.000591294	0.00269837
Heptanoic acid	0.00397728	0.00181375	0.0019632	0.00199967	0.00283556	0.00127515	0.00389226	0.00189827	0.00468508	0.00203494	0.00393316	0.00378625	0.00255526	0.00308356	0.000900937	0.00121099	0.00154799	0.00165445	0.00356166	0.000861205	0.00125209	0.0062009	0.00276675	0.00711679	0.00504406	0.00394495	0.00536633	0.0037297	0.00405938	0.00139379	0.00520435	0.00426522	0.00509049	0.0032503	0.00662373	0.00338483	0.00206695	0.00338631	0.00443854	0.00297338	0.00203199	0.00603855	0.027761	0.00928865	0.0116374	0.0293907	0.0180867	0.0308992	0.0296545
Hexanoic acid	0.0268442	0.0126123	0.0120168	0.00957239	0.0122369	0.00742226	0.0326764	0.0194816	0.0402692	0.0185205	0.0302821	0.0336398	0.0137077	0.0127281	0.00727455	0.00744443	0.00850311	0.00952289	0.0454052	0.0136126	0.0117104	0.0723365	0.0166775	0.0609623	0.0534715	0.0654449	0.0642427	0.106323	0.0596432	0.0157269	0.176206	0.102167	0.0834787	0.0501889	0.119059	0.0466491	0.0108875	0.0169202	0.0376926	0.0183129	0.0114463	0.0361246	0.0747306	0.0989693	0.120493	0.10389	0.159459	0.140336	0.10181
Hippuric acid	0	0	0	0	0	0	0	0	0	0	0	0	0	0	0	0	0	0	0	0	0	0	0	0	0	0	0	0	0	0	0	0	0	0	0	0	0	0	0	0	0	0	0	0	0	0	0	0	0
His	0.0103688	0.0167342	0.0198125	0.0149661	0.0246503	0.0226645	0.0329568	0.0115125	0.0297788	0.0242606	0.0218278	0.0201044	0.0236779	0.0233231	0.0245591	0.0174826	0.0232313	0.0192208	0.0149811	0.0121462	0.0210933	0.0118136	0.0232928	0.0118226	0.0218029	0.014027	0.0152089	0.0244534	0.0358852	0.0184874	0.0279942	0.0692469	0.0185959	0.00729194	0.0206352	0.0262139	0.0267885	0.0988121	0.0188637	0.0183364	0.0315719	0.0101845	0.013606	0.0221319	0.0209282	0.0167896	0.0298492	0.0206034	0.0149603
Histamine	0.00110568	0.00433782	0.00252597	0.00901748	0.0193111	0.0109768	0.0738282	0.106834	0.143928	0.0212316	0.219207	0.103046	0.00837223	0.00951495	0.0142751	0.00451325	0.00467029	0.000694735	0.0531231	0.220844	0.0455617	0.00923648	0.0130402	0.00171283	0.0453555	0.00876644	0.00615124	0.194188	0.045333	0.0279977	0.00620683	0.00477927	0.00291525	0.00510375	0.00236635	0.00306413	0.00610708	0.0082757	0.00297494	0.0178175	0.00349382	0.00970453	0.0110302	0.00782912	0.00203264	0.00417552	0.00495913	0.00266618	0.000399547
Histidinol	0	0	0	0	0	0	0.000408133	0	0.000330979	0	0	0.000222694	0	0	0	0	0	0	0	0	0	0	0.000190339	0	0	0	0	0	0	0	0	0.00159815	0.000510917	0	0	0.000514476	0	0.000428688	0.000266034	0	0	0	0	0.000626153	0	0	0	0	0
Homocarnosine	0	0.000792271	0.0004634	0	0	0.000960898	0	0	0	0.00037641	0	0.000499527	0.000957764	0.00128966	0.000590046	0.000460062	0	0	0	0.00036544	0	0.000900107	0.000752212	0.000782541	0.00171426	0.000730416	0	0.00667303	0.00251975	0.00218214	0.000635462	0.000559782	0.000844649	0	0	0.00306933	0	0	0.000475061	0	0	0	0	0.000443168	0.000630432	0.000274635	0.000779959	0.00102386	0.000373051
Homocitrulline	0.00206043	0.00151491	0.000886362	0	0.00150274	0.00144795	0	0	0	0	0	0.000647711	0.00120176	0.00106886	0.00140291	0.00135298	0.00147524	0.00178809	0.00102433	0.000590558	0.00108066	0.000909582	0.000876246	0.00194732	0.00207651	0.00255211	0.00334633	0	0.00268695	0.00142488	0.00208507	0	0.00130422	0.000524135	0.00127784	0.00105297	0.0031889	0.0013155	0.00108465	0.00270026	0.00183775	0.00345271	0.00106354	0.00131521	0.00196142	0.00139892	0.00227177	0.001211	0.0012691
Homoserine	0.00174776	0.00218292	0.00287514	0.00261833	0.00327032	0.00220683	0.0188331	0.00415819	0.0141982	0.00280252	0.00547537	0.00807532	0.00253665	0.00367248	0.00173291	0.00157439	0.00420775	0.00291447	0.0116431	0.0047324	0.00570462	0.00677485	0.0157241	0.00397325	0.00692883	0.0029184	0.00280721	0.00511356	0.00360362	0.00339845	0.00559388	0.00908775	0.00329579	0.00175267	0.00339983	0.0046371	0.00796647	0.0112202	0.00483356	0.00359606	0.00747478	0.00284719	0.00170422	0.0101027	0.00650998	0.00206335	0.00536936	0.0056386	0.00170447
Homovanillic acid	0.0685427	0.0203679	0.0778966	0.0611213	0.0953918	0.0490525	0.0201886	0.00743459	0.0175417	0.00509716	0.0290264	0.0110563	0.00625681	0.00693702	0.00270864	0.00219634	0.00501319	0.00651534	0.00907027	0.00132573	0.00461066	0.0077097	0.00590917	0.00700551	0.0323167	0.00291053	0.00498622	0.263478	0.0221442	0.0105808	0.0151452	0.0287328	0.0118789	0.00140083	0.0109933	0.0470823	0.00789681	0.0460086	0.0106952	0.00261465	0.0164998	0.00161049	0.00122452	0.0160468	0.00194378	0.00166395	0.00330406	0.00132803	0.00144582
Hordenine	0	0	0	0	0	0	0	0	0	0	0	0	0.00076519	0	0	0	0	0	0	0	0	0	0	0	0	0	0.000616731	0	0	0	0	0	0	0	0	0	0	0	0	0	0.000445161	0	0	0	0	0.000595707	0.000600587	0	0.000330598
Hydroxyproline	0	0	0.00158441	0.000895784	0.00126585	0.00213893	0.00377635	0.00225293	0.00935827	0.00433718	0.00355122	0.00434868	0.00286563	0.00253836	0.00239854	0.00126012	0.00263561	0	0.00227523	0.00196643	0.00209012	0.0063084	0.00292854	0.0108521	0.00295135	0.00282176	0	0.118777	0.00672471	0.00262995	0.0157771	0.0916382	0.0425307	0.000628659	0.00825472	0.0920123	0.00279487	0.00550524	0.00425112	0.00186429	0.00291214	0	0	0.0162771	0.00135134	0.0016104	0.00350217	0.00114521	0.00111614
Hypotaurine	0	0	0	0	0.000234404	0	0	0.000190149	0.000175276	0	0	0.000264275	0	0	0	0	0.000153561	0	0	0	0.000281508	0	0.000280936	0	0.000152271	0	0	0.0021829	0	0	0.000825899	0.000474892	0	0	0.000499541	0.000795247	0	0.000285179	0	0	0.000128555	0	0	0	0	0	0	0	0
Hypoxanthine	0.0265223	0.0220463	0.0133772	0.00292443	0.00868817	0.0196102	0.00846043	0.0464802	0.0399021	0.0042512	0.0189419	0.0234415	0.020236	0.0229721	0.0335579	0.0297575	0.0457698	0.0384402	0.017797	0.0195587	0.0399807	0.0171144	0.0515419	0.00306556	0.0186838	0.00211126	0.00534944	0.00536491	0.0101474	0.021787	0.0580416	0.0167783	0.0300369	0.0156713	0.0455461	0.0332582	0.00622977	0.0301329	0.0302202	0.0104131	0.050968	0.00300513	0.00705275	0.0328851	0.0127536	0.00257627	0.00914152	0.00426988	0.00638824
Ile	0.0139304	0.0134426	0.0192334	0.00890945	0.0175796	0.015026	0.0930011	0.0213764	0.0580829	0.0192012	0.086708	0.0479005	0.0200003	0.0322246	0.0262982	0.031905	0.0387214	0.0494785	0.0229213	0.0155315	0.0248203	0.0294565	0.0349807	0.0183125	0.0277459	0.0148237	0.0594234	0.0197723	0.0176348	0.0324175	0.0263404	0.0338921	0.0248673	0.0198621	0.0167433	0.0227973	0.0375664	0.385653	0.0797035	0.012086	0.0586149	0.0222446	0.0173097	0.0385561	0.0298905	0.0217291	0.0284981	0.0179349	0.0313261
Imidazole-4-acetic acid	0.00293856	0.00237625	0.00212603	0.0020459	0.00222471	0.00179632	0.00530129	0.00959878	0.0135555	0.0157071	0.00310497	0.00282554	0.00318732	0.00116131	0.00046397	0	0.000532818	0.000384667	0.0092247	0.0188776	0.00768279	0.00455009	0.00293654	0.00562147	0.0033199	0.00385694	0.00539949	0.00288291	0.00289571	0.00464544	0.00395182	0.000667228	0.00836117	0.00541758	0.00196901	0.00306673	0.00136833	0.000550119	0.00105388	0.00270798	0.000780094	0.00164316	0.00211007	0.0026603	0.00289417	0.00476672	0.00234497	0.00138417	0
Imidazole-4-methanol	0	0	0	0	0	0	0	0	0	0	0	0	0	0	0	0	0	0	0	0	0	0	0	0	0	0	0	0	0	0	0.000808098	0	0	0	0	0	0	0	0	0	0	0	0	0	0	0	0	0	0
Imidazolelactic acid	0	0	0	0	0	0	0	0	0	0.000583019	0.000473704	0	0	0.00160401	0	0	0	0.000371569	0.00170213	0	0.000709749	0.00184139	0	0.00101477	0.00447745	0.00472128	0.00505095	0.00325003	0.0048899	0.00459057	0	0.00196026	0	0	0	0	0	0.00213314	0	0	0	0	0	0	0	0	0.000384751	0	0
Indole-3-acetic acid	0.00181902	0.000961526	0.00181967	0.000951323	0.00163784	0.00135135	0.0150316	0.00367227	0.0157607	0.00194384	0.00970395	0.00725647	0.00166065	0.00131813	0.00129309	0.00120956	0	0.00121146	0.00108646	0.000999824	0.00132619	0.00676422	0.00288068	0.00259755	0.00486791	0.00270454	0.00214653	0.00920623	0.00417186	0.00203087	0.00195911	0.00205255	0.00479145	0.00246748	0.00170615	0.00306292	0	0.00102492	0.0012768	0.0020455	0.000935214	0.00135547	0.000773378	0.00122614	0.000718124	0.00102197	0.00185873	0.00117291	0.00224121
Inosine	0.00135026	0.00554023	0.00397166	0.00238463	0.00440375	0.00339374	0.0349385	0.0149678	0.0987437	0.0148415	0.0437755	0.051489	0.0176092	0.0169205	0.0104361	0.00277635	0.0137239	0.00350756	0.0527722	0.00451439	0.00594591	0.0436155	0.0442604	0.0515614	0	0.00251447	0.000904202	0.000688295	0.00278717	0.000689778	0.0021331	0.00181099	0.00182244	0.00153352	0.00873428	0.0165859	0.00217455	0.00997132	0.0161641	0.00819535	0.00722404	0.00684888	0.00172985	0.0228175	0.00685808	0.00290424	0.0195108	0.0035525	0.0225026
Isethionic acid	0	0	0	0	0.000620505	0	0.00118103	0	0	0	0	0	0	0	0	0	0	0	0.0037592	0	0.000576143	0	0.00456506	0.00155799	0	0	0	0.00164945	0	0	0.0039054	0.0268753	0.0158915	0.000448633	0.00171855	0.000897098	0	0	0.000593822	0	0	0	0	0.0043346	0.000793938	0	0	0	0
Isocitric acid	0	0	0	0	0	0	0	0	0	0	0	0	0	0	0	0	0	0	0	0	0	0	0	0	0	0	0	0	0	0	0	0	0	0	0	0	0	0	0	0	0	0	0	0	0	0	0	0	0
Isoglutamic acid	0.0477269	0.0403568	0.0186723	0.0118883	0.0115393	0.0162362	0.00144765	0.00245751	0.00259613	0.00425523	0.0116288	0.00397473	0.0241567	0.0145946	0.0192462	0.0260745	0.00684491	0.0165654	0.0132141	0.052808	0.0423023	0.0223879	0.0278821	0.0129363	0.00781821	0.0125492	0.0196013	0.00104686	0.00423625	0.0214765	0.00917355	0.0047075	0.00711861	0.0506641	0.00745873	0.0125045	0.0105185	0.0032227	0.00644032	0.0270952	0.0085234	0.0185235	0.0365896	0.0215904	0.0324467	0.0463592	0.0329913	0.0198651	0.0523148
Isoniazid	0	0.000670274	0.000347697	0.000305722	0.000902207	0.000457536	0	0	0	0	0	0	0	0	0	0	0	0	0	0	0	0	0	0	0	0.000530981	0.000212159	0.000382436	0.000703027	0	0	0	0	0	0	0	0.000472592	0	0	0	0	0	0	0	0	0	0	0	0
Isopropanolamine	0	0.00119308	0.00214138	0	0	0.00130855	0.0107352	0.00375247	0.00742527	0.00162708	0.00443247	0.00376934	0.00138631	0.00213591	0.00103484	0.00114903	0.00241703	0.00156657	0.00185944	0.00150826	0.00255069	0.00222148	0.00367732	0	0	0	0	0.0224052	0	0.00138262	0.00346716	0.00530091	0.00167294	0	0.00163424	0.00915865	0.00123406	0.00714676	0	0	0.00342317	0	0	0.00334676	0.00183207	0.00102186	0.00146929	0.0017091	0.00116612
Kynurenic acid	0.00136023	0.000849058	0.00158523	0.00106255	0.00154405	0.00147836	0.000994386	0.00114004	0.000990631	0.001522	0.000947827	0.000696754	0.000499663	0	0.0003353	0.000445552	0.000568522	0.000724764	0.000951772	0	0	0	0.000888377	0	0	0	0	0	0	0	0	0	0	0.00102545	0.000855555	0	0	0	0	0	0	0	0.000506797	0	0	0.000555229	0.00056844	0.000454284	0
Kynurenine	0	0	0	0	0	0	0	0	0	0	0	0	0	0	0	0	0	0	0	0	0	0	0	0	0	0.000487547	0	0	0	0	0	0	0.000351098	0	0.000312828	0	0	0	0	0	0	0	0	0	0	0	0	0	0
Lactic acid	0.0173001	0.0141092	0.0146435	0.0186597	0.024041	0.01092	0.211952	0.0160759	0.0408393	0.0120639	0.0886396	0.0398835	0.016623	0.0205478	0.0121656	0.0174194	0.0155061	0.0131226	0.0164734	0.0115348	0.0109074	0.0165836	0.0236675	0.0216435	0.018261	0.0145305	0.0502647	0.019221	0.0204332	0.0164316	0.0151409	0.0449959	0.0138337	0.01146	0.0167862	0.0178118	0.013314	0.546265	0.0158469	0.0122368	0.0148003	0.0142254	0.0230095	0.0928498	0.0140466	0.00957944	0.0139542	0.0102538	0.0121559
Lauric acid	0.0277101	0.00998276	0.00649404	0.00742836	0.00887947	0.0078452	0.00933082	0.00575425	0.00819004	0.00759599	0.00795659	0.00883207	0.0095432	0.00876776	0.00577153	0.0067861	0.0102581	0.00940385	0.0103423	0.00340058	0.00499929	0.013186	0.00734258	0.0169994	0.0104097	0.00891988	0.0114003	0.0120861	0.0121645	0.00512009	0.29511	0.058141	0.0630204	0.0260833	0.0804098	0.0207777	0.00654345	0.00978417	0.0172686	0.0123023	0.0101289	0.0123321	0.0760767	0.00681721	0.00882387	0.00829027	0.0146583	0.00776081	0.0351574
Leu	0.0168795	0.0197233	0.0393533	0.0100569	0.025504	0.0208339	0.169003	0.0276849	0.0819642	0.0236252	0.148911	0.0697689	0.0248231	0.0385536	0.0375777	0.0505921	0.0480153	0.0718054	0.0231937	0.0188694	0.0400242	0.0348833	0.0511541	0.0227375	0.0527959	0.0273899	0.0790196	0.0395112	0.0390028	0.0491004	0.0358606	0.0433969	0.0455738	0.0290592	0.0193832	0.035902	0.0777721	0.885836	0.152477	0.0192611	0.146529	0.0321041	0.027365	0.0554752	0.035899	0.0328122	0.0467045	0.0282314	0.0525813
Lipoamide	0	0.00264515	0	0.00314612	0.00363822	0.00272099	0	0.00189804	0.00277608	0	0.00215164	0.00206173	0.00352797	0.0029564	0.00196306	0	0.00269288	0.00212236	0.00231476	0.0020649	0.00220125	0.00301263	0.00235209	0.00334252	0.00330535	0.00306644	0.00275485	0.00361039	0.0035914	0.00365508	0	0.00334147	0.00187202	0.00134089	0.00256355	0.00193002	0.00207252	0.00341663	0	0.00286881	0	0.00213357	0.00155595	0.00223715	0.00248212	0.00214136	0	0.00190346	0.00131125
Lys	0.148018	0.145354	0.170426	0.146781	0.279263	0.235222	0.125795	0.0765057	0.172574	0.102269	0.100503	0.115861	0.21412	0.191255	0.195083	0.137904	0.181276	0.152544	0.0997897	0.0936203	0.111889	0.129444	0.139795	0.135545	0.120433	0.152695	0.220186	0.0788602	0.150306	0.0730272	0.263703	0.336149	0.190478	0.0819804	0.180856	0.23239	0.111658	0.0332382	0.124798	0.114508	0.0463632	0.073152	0.140824	0.165815	0.251936	0.168699	0.212647	0.196071	0.114898
m-Hydroxybenzoic acid	0	0	0	0	0	0	0	0	0	0	0	0	0	0	0	0	0	0	0	0	0	0	0	0	0	0	0	0	0	0	0	0	0	0	0	0	0	0	0	0	0	0	0	0	0	0	0	0	0
Malic acid	0.00818558	0.010759	0.0143118	0.00500273	0.00870871	0.00639605	0.0110654	0.00729772	0.0261493	0.00414135	0.0205024	0.00666656	0.00562121	0.0288208	0.00618701	0.00828556	0.0252065	0.0128197	0.0110711	0.0261267	0.0587742	0.0178936	0.0506529	0.0164701	0.0125654	0.00592296	0.0109115	0.0213425	0.0106307	0.0336875	0.00722114	0.00830336	0.0039788	0.00617557	0.00434473	0.0173029	0.0331337	0.0428729	0.00652408	0.00691778	0.0488393	0.0082889	0.00268339	0.0207422	0.012206	0.00242566	0.0102997	0.00321323	0.00259027
Mannosamine	0	0	0.00094746	0	0	0.000504082	0	0	0	0	0.000726158	0.00130965	0	0	0.00119955	0.00118598	0	0	0	0	0	0	0	0	0	0.00199688	0.0025505	0.00633745	0.00958327	0.00489729	0	0.00613054	0.00297238	0	0	0	0	0.00179718	0	0	0.00077186	0.000685646	0	0	0	0	0	0	0
Melamine	0	0.00056611	0	0	0	0	0	0	0	0	0	0	0	0	0	0.000459562	0	0	0	0	0	0	0	0	0	0.000503111	0.000696635	0	0	0	0	0	0	0	0	0	0	0	0	0	0.00044702	0	0	0.000464481	0	0	0	0.000531492	0
Met	0.0108517	0.0100869	0.00775176	0.00407679	0.00849307	0.00883139	0.0151501	0.00965338	0.0202005	0.00804351	0.0129089	0.0124689	0.00500547	0.00902983	0.00813288	0.00925366	0.00887494	0.011097	0.00528169	0.00608967	0.0108612	0.0087427	0.0113958	0.00709076	0.00901504	0.00554725	0.0148824	0.00743115	0.00710654	0.0116291	0.0133165	0.0341217	0.0109558	0.00814959	0.0082842	0.0124945	0.0116117	0.0380112	0.0200783	0.00770837	0.0147086	0.00608864	0.0153011	0.0140275	0.0154083	0.00695478	0.00798915	0.00613322	0.00903091
Methionine sulfoxide	0.00523505	0.00389257	0.00280962	0	0.00353093	0.00355137	0.00500853	0	0.00553404	0.00282805	0.00514646	0.00401463	0.0046309	0.00371526	0.005628	0.00550826	0.00503933	0.00839262	0.00330038	0.00337622	0	0.00406506	0.0042552	0.00230199	0.00537023	0.00237765	0.00747562	0.00407571	0.0035078	0.00485231	0.00309536	0.00884046	0.00341006	0.00308144	0.00215343	0.0042424	0.00311567	0.00725164	0.00947227	0.00358191	0.00533901	0.00284515	0.00475727	0.00376186	0.00502347	0.00289362	0.00359977	0.00188975	0.00394188
Methoxamine	0.00530258	0.00452463	0.0038288	0.00356438	0.00428938	0.00823614	0.000747318	0	0.00110804	0.00074879	0.0019928	0.000856173	0.00651433	0.00328453	0.00416558	0.00285348	0.00397369	0.00324447	0.00103605	0.00156187	0.00172818	0.00111584	0.0011769	0.00373379	0.00567186	0.00407447	0.00462801	0.00268336	0.00586426	0.00420581	0.00356994	0.00254506	0.00531958	0.00435088	0.00257534	0.00416742	0.00165126	0	0.000542626	0.00175428	0.00143482	0.000972959	0	0.000588724	0	0.00229393	0.0013851	0.00176417	0
Metronidazole	0	0	0	0.000245703	0	0	0.00024994	0	0.000915524	0	0.000429703	0	0.000558756	0	0.000573687	0.000368199	0.000729413	0.000475495	0	0.00120081	0	0	0	0	0	0	0	0.000730637	0.000547559	0	0	0	0.000328698	0	0.000303656	0.000529407	0.000524233	0	0.000331789	0.000581867	0.000334402	0.000517221	0	0	0	0	0	0	0
Mevalonic acid	0.000985436	0.000736589	0.0027941	0.00175829	0.00234012	0.00246774	0.0133679	0.00204956	0.0126302	0.00081846	0.00392188	0.00601195	0	0	0	0	0	0	0.0108212	0.000930514	0.00101316	0.00159054	0.0113041	0.00284997	0.00253601	0.00137331	0	0.00272056	0.00124065	0	0.00236503	0.00731639	0.00138709	0	0.00128953	0.00169715	0.00139122	0.00263455	0.00208873	0.00105552	0.000941428	0.00103708	0	0.000803058	0	0	0	0	0
Morpholine	0	0	0.00313695	0	0.00102437	0.00333303	0	0	0	0	0	0	0	0	0	0	0	0	0	0	0	0	0	0	0	0	0	0	0	0	0	0	0	0	0	0	0	0	0	0	0	0	0	0	0	0	0	0	0
Mucic acid	0	0	0	0	0	0	0.00238138	0	0	0	0	0	0	0	0	0	0	0	0	0	0	0	0	0	0	0	0	0.00170846	0	0	0	0.00444573	0.000968089	0	0	0	0	0.00230269	0	0	0	0	0	0	0	0	0	0	0
myo-Inositol 2-phosphate	0	0	0	0	0	0	0.00444577	0	0.00120632	0	0.000804364	0	0	0	0	0	0	0	0	0	0	0	0	0	0	0	0	0	0	0	0	0	0	0	0	0	0	0	0	0	0	0	0	0	0	0	0	0	0
Myristoleic acid	0.00198218	0	0	0	0.000752783	0.000523267	0	0	0	0	0	0	0	0.000880734	0	0	0	0	0	0	0	0.000711325	0	0.0012947	0	0.00124927	0.00227111	0	0	0	0.0020467	0	0.00344829	0.00169077	0	0.0027481	0	0.00107685	0.00250424	0.00138838	0.00110765	0.00165067	0.00155701	0	0.000467518	0	0	0	0.000629446
N,N-Dimethylglycine	0.00154802	0	0.00138548	0	0	0.00129031	0	0	0	0	0	0	0	0	0	0	0	0	0	0	0	0	0	0	0	0	0	0	0	0.00114372	0	0	0.000893476	0	0	0	0.00179648	0.00217913	0.00169725	0.0025121	0.00185475	0.00248528	0	0	0	0	0	0	0.00139254
N,N-Dimethylhistidine	0	0	0	0	0	0	0	0	0	0	0	0	0	0	0	0	0	0	0	0	0	0	0.000442124	0	0	0	0.000721892	0	0	0	0	0	0	0	0	0	0	0	0	0	0	0.000559765	0	0.000273698	0.000896776	0	0.000520151	0.000445277	0
N-Acetyl-beta-alanine	0	0	0.000317366	0	0	0	0	0	0.0010045	0	0	0.000495101	0	0.000635316	0	0	0	0	0	0	0	0	0.000452657	0.000776278	0.00120789	0	0	0.00116848	0.00118271	0.00125077	0	0	0	0	0.000796038	0.00076928	0.00123411	0.000679519	0.00121948	0.00103482	0	0.000967528	0	0	0	0	0	0	0
N-Acetylalanine	0.00234889	0.00132269	0.000948908	0.00173699	0.00197936	0.001345	0.000637179	0	0.00060239	0	0.000725378	0.000833696	0.0010875	0.000405732	0	0	0.00036614	0.000403819	0	0.000993925	0	0	0.000620478	0	0.00267581	0.00169892	0.00293232	0.0103895	0.00233815	0.00249894	0.0015831	0.00452725	0.00156449	0.000813338	0.0015152	0.00244749	0.0017111	0.00243814	0	0.00214898	0.00185955	0.00174186	0.000558062	0.00073281	0.00187218	0.000570845	0.00189426	0.000663222	0
N-Acetylasparagine	0.00698367	0.00547927	0.00373184	0.00914406	0.00921137	0.00334789	0	0	0.00188112	0.000967017	0.00222772	0.00113316	0.0214102	0.00884099	0.0122122	0.0119085	0.00913651	0.0142919	0.000996667	0.00336371	0.00271286	0.013851	0.00165358	0.00352854	0.0118664	0.00455186	0.0100459	0.0103393	0.0163023	0.0142993	0.00345461	0.00518814	0.004783	0.0028505	0.00378676	0.00291616	0.0120496	0.0137416	0.00191838	0.00876838	0.033604	0.00465835	0.00669528	0.0019813	0.00500581	0.0204637	0.0109102	0.0113476	0.00574894
N-Acetylaspartic acid	0.100036	0.0733231	0.04383	0.0803111	0.125996	0.0891154	0.00774591	0.0571192	0.0376132	0.0212758	0.0318441	0.0394757	0.0512504	0.0336223	0.0305502	0.018816	0.0157904	0.00822705	0.0586537	0.0160208	0.0500277	0.038564	0.0498015	0.0184081	0.0838505	0.0396023	0.0302303	0.0882824	0.0554884	0.0806473	0.0370436	0.0651429	0.025493	0.0551574	0.0622646	0.0563894	0.0272338	0.0136378	0.00675493	0.0192804	0.0195789	0.0222485	0.132318	0.0217975	0.33362	0.0281154	0.0782832	0.0751879	0.0272741
N-Acetylglucosamine 1-phosphate	0	0	0	0	0	0.000428012	0	0	0	0	0.000485197	0	0	0	0	0	0	0	0	0.0012166	0.000653265	0.000846079	0.000882219	0	0	0	0	0	0.00132586	0	0	0.0025242	0	0	0	0	0	0	0	0	0	0	0	0	0	0	0	0.000587245	0
N-Acetylglucosamine 6-phosphate	0	0	0	0	0	0	0.000939679	0	0	0	0.00086723	0	0	0	0	0	0	0	0	0.000763877	0.00107819	0.000605289	0.00153349	0	0	0	0	0	0	0	0	0.0018109	0	0	0	0	0	0	0	0	0	0	0	0.000590719	0	0	0	0	0
N-Acetylglucosylamine	0.000524612	0	0	0	0	0.000398035	0	0	0.000503626	0	0	0.000368087	0	0	0	0	0	0.000699005	0.000301001	0	0	0.000507267	0.000475277	0.000599557	0	0	0	0	0	0.000326145	0.000765778	0.000700856	0.000588436	0.000491818	0.000497576	0	0	0	0.000511256	0	0	0	0	0.000526083	0	0	0	0	0.000766577
N-Acetylglutamic acid	0.0765183	0.0460471	0.0238646	0.045415	0.0482984	0.0545747	0.00903314	0.0463852	0.0166774	0.0311758	0.0188324	0.0362748	0.0339606	0.0264616	0.0400013	0.0419633	0.033895	0.0478179	0.0606006	0.0163275	0.0387785	0.0389992	0.0353873	0.0144941	0.090273	0.0538094	0.0551774	0.0907876	0.0909731	0.0837989	0.0483624	0.047788	0.0417275	0.0265884	0.0296816	0.0407387	0.0119077	0.00780431	0.010848	0.0202497	0.013907	0.0151033	0.0767285	0.0471761	0.108873	0.0430789	0.0715588	0.0516807	0.0815667
N-Acetylglutamine	0	0.00107716	0.000979209	0.000762005	0.00130354	0.000941119	0	0.00115985	0.00107999	0.000832475	0	0.000957096	0.0012014	0	0	0	0.00116949	0.000925167	0.0013663	0	0.00105853	0.00150218	0.00092225	0.000854992	0.00152943	0.00144641	0	0.00203009	0.00200754	0.00107915	0.00330506	0.00306863	0.00369834	0.00098272	0.00248731	0.00312446	0	0.00144031	0.000590638	0.00235767	0.000700634	0	0	0.000728021	0.00140466	0.000794672	0.00124831	0.00104786	0.000841169
N-Acetylglycine	0	0	0	0	0	0	0.00189384	0	0.0012433	0	0.000701199	0	0	0	0	0	0	0	0	0	0	0	0	0	0	0	0	0.00583946	0	0	0.00862691	0.0121231	0.0148576	0	0.00168135	0.0145666	0	0.00139742	0.000477605	0	0	0	0	0.000836585	0	0	0	0	0
N-Acetylhistidine	0.00132642	0.00106061	0.000574379	0.00111148	0.00130445	0.00133206	0.00069644	0.000623791	0.00130873	0.00114965	0.000754868	0.0010345	0.00173499	0.00120809	0.00134678	0.00112232	0.00120836	0.00128497	0.000721421	0.0004568	0.000907294	0.00105972	0.00076593	0.000556183	0	0.00107427	0.00108927	0.00114235	0.00133859	0.000806332	0.00098913	0.00233427	0.000739697	0.00121465	0.000706237	0.000744935	0.00116489	0.00323485	0.00125597	0.00133646	0.00201226	0.000752958	0.00106693	0.00138747	0.00135897	0.000839827	0.00144623	0.00110186	0.00153075
N-Acetyllysine	0.0218322	0.0182921	0.0160366	0.0215161	0.0294336	0.0274726	0.00728969	0.00794454	0.00963257	0.0059167	0.00789038	0.00774993	0.0122011	0.00758498	0.0118215	0.0111543	0.0126623	0.0154709	0.014806	0.0106481	0.0128929	0.00830576	0.0114478	0.00871865	0.0173536	0.00910993	0.0143951	0.0140758	0.0138919	0.0154106	0.0312454	0.0232952	0.0236824	0.00777618	0.015172	0.0154025	0.0114909	0.0192939	0.0114693	0.0126949	0.0184638	0.00934408	0.0244354	0.0127856	0.0302084	0.0160177	0.017853	0.0163223	0.0155167
N-Acetylmuramic acid	0.00801273	0.0051783	0.00853061	0.011378	0.00572885	0.00666658	0.00466943	0.00712482	0.00797281	0.00548116	0.00379131	0.00727754	0.00333231	0.00285793	0.00347254	0.00296035	0.00295539	0.00414216	0.00701258	0.00298915	0.00338881	0.00631135	0.00318245	0.0032544	0.00743188	0.00460945	0.00449111	0.00617585	0.00577039	0.00809489	0.00390967	0.00238445	0.00283838	0.00412925	0.00267578	0.00260608	0.00380644	0.00411775	0.00316015	0.00382194	0.00310702	0.00176195	0.00292653	0.00459643	0.00332738	0.00377903	0.00323139	0.00233473	0.00261506
N-Acetylneuraminic acid	0.00226489	0.00127359	0.00229652	0.00185058	0.00178696	0.00206513	0.0487909	0.00305993	0.0166466	0.00224796	0.0111998	0.0105958	0.00268936	0.00237699	0.00159195	0.00160941	0.00255989	0.00269715	0.00541283	0.00593406	0.00540002	0.00567956	0.00966437	0.00602023	0.00459949	0.00149292	0	0.00314251	0.00223249	0.00268876	0.00223471	0.0745846	0.00207641	0.00237592	0.00123498	0.0042985	0.00886025	0.021494	0.00540171	0.00308204	0.0156718	0.00212052	0.0011879	0.00584492	0.00178794	0	0.00199438	0.0015892	0
N-Acetylornithine	0.00200709	0.0024923	0.00312367	0.00201664	0.00301928	0.00285534	0.00417725	0.00308663	0.00397029	0.00140972	0.00452203	0.00390803	0.00291232	0.00319788	0.00216162	0.00230006	0.00273778	0.00325984	0.00375406	0.00193607	0.00429844	0.00187856	0.00431721	0.00159535	0.0134881	0.00477666	0.00666556	0.012406	0.00652671	0.0133917	0.0166812	0.0124042	0.019472	0.00172869	0.00790389	0.0140071	0.00610301	0.0104857	0.00553273	0.00573568	0.00727982	0.0049289	0.00405801	0.00403166	0.00502456	0.00309051	0.00335203	0.00452105	0.00136274
N-Acetylphenylalanine	0.00122614	0.000796784	0.000928176	0	0	0.000723938	0.000967032	0	0.00101682	0.000945994	0	0.000845735	0.00152655	0.000880734	0.00110358	0.00136522	0.00156035	0.00158665	0	0.000777149	0	0.00106699	0	0	0.00135328	0	0	0.00182944	0	0.00127417	0	0.00193318	0	0	0	0	0.00353388	0.00368656	0.000719591	0.00375295	0.00219977	0.00181914	0.000742619	0.000863726	0	0.00133776	0.00107551	0.00625708	0
N-Acetylputrescine	0.00134402	0.00132555	0.00309976	0.00126978	0.00180335	0.00144771	0.0279079	0.00463921	0.0274967	0.00578156	0.0475975	0.0298402	0.00276169	0.00796713	0.00078325	0.000596358	0.00212632	0.00262234	0.00428381	0.00118303	0.00853872	0.00555588	0.0347106	0.0727443	0.226308	0.234806	0.261469	0.19134	0.0855874	0.148576	0.161025	0.127552	0.096953	0.000793019	0.117956	0.164999	0.256758	0.112338	0.0576402	0.0226201	0.0349494	0.00241389	0.000386764	0.00927039	0.00339815	0.000742444	0.00137357	0.000779921	0.000599471
N-Carbamoylaspartic acid	0.000696267	0	0	0	0	0.000450873	0	0	0	0	0	0	0	0	0.000631239	0	0	0.00141035	0.00117924	0	0.00111751	0	0.000977677	0	0	0	0	0.000964884	0	0	0	0.00314433	0	0	0	0	0	0	0	0	0	0	0	0.00246026	0	0	0	0	0
N-Carbamylglutamic acid	0	0	0	0	0	0	0	0	0	0	0	0	0	0	0	0	0	0	0	0	0	0	0	0	0.00130016	0.000580335	0	0	0	0.00288379	0	0.00174394	0	0	0	0	0	0	0	0	0	0	0	0	0	0	0	0	0
N-Methylalanine	0.00126032	0.0012828	0.00160301	0.00196112	0	0.00137021	0.00194114	0.00371764	0.00209075	0.00343175	0.00291587	0.00213904	0.00210154	0.00200175	0.00274292	0.00272792	0.00233499	0.00202897	0.00167541	0.00353405	0.00243929	0	0.00184166	0.00354312	0.0034843	0.00283878	0.0046326	0.00264282	0.00192428	0.00414344	0.0015282	0	0.000956648	0.00261007	0	0.0011458	0.00459228	0.00199736	0	0.00397625	0.00323087	0.00290722	0.000935921	0	0	0.00180596	0.00116096	0	0.00307654
N-Methylglutamic acid	0.00110114	0.000967765	0.00120012	0.00110548	0.00122407	0.00112813	0.00453312	0.00152841	0.00208958	0.00529903	0.000880315	0.000903614	0.00107666	0.000839714	0.000571149	0.000654271	0.00100743	0.000726339	0.00298193	0.00199351	0.00374466	0.00347361	0.00129465	0.00132517	0.00107851	0.000734035	0.00101625	0	0.00100516	0.00116179	0	0	0.000424338	0.00130201	0.00181014	0.00210951	0.000660064	0.000495291	0.000462695	0	0.000677835	0.000917012	0.000999989	0.000986925	0.00101269	0.00062463	0.00105693	0.00108391	0.00157079
N-Methylproline	0.0106718	0	0.0124229	0.0094755	0.00786422	0.00262454	0.0341342	0.0352046	0	0.0860439	0.00697137	0	0.0187508	0.022933	0.0244209	0.0272947	0.0159972	0.0169139	0.0112183	0.0180581	0.0180111	0.012717	0.0196881	0.0187159	0.0418149	0.0950199	0.264544	0	0	0.132081	0	0	0	0.0151078	0.00345715	0.0244368	0.00315166	0	0.00296227	0.0251325	0.00464311	0.00946646	0.0264228	0.0266186	0.0817752	0.021999	0.0200829	0.0227353	0
N-Methylserotonin	0.0043345	0	0.00229102	0	0	0	0	0	0	0	0	0	0	0	0	0	0	0	0	0	0	0	0	0.00472733	0	0	0	0	0	0	0	0	0	0.000396131	0.00611242	0.0288097	0	0	0	0	0	0.00436593	0.000718873	0	0	0.000624364	0	0.000400924	0
N1-Acetylspermine	0.000961552	0.000219368	0	0	0	0.000346931	0.000197394	0	0.00106334	0	0.00029271	0.000226601	0.000243635	0	0	0	0	0	0	0	0	0.000417985	0.000200628	0.000309041	0.00127297	0.000983419	0.000465189	0.000500455	0	0.00033671	0.000507832	0.000412968	0.000287171	0	0.000637775	0.000314204	0.000364616	0.00061525	0.000391812	0.000364109	0.000174505	0.000294015	0	0	0	0	0	0	0.000143018
N2-Acetylaminoadipic acid	0	0	0	0	0	0	0	0.000923921	0	0	0	0.000555296	0	0	0.00044901	0.000526951	0	0	0	0	0	0	0	0	0	0	0	0	0	0	0	0	0	0	0	0	0	0	0	0	0	0	0	0	0	0	0.000618501	0	0.00163274
N2-Phenylacetylglutamine	0.00256375	0	0.0023332	0	0	0	0.00232989	0	0.00222776	0	0.00208748	0	0.00479089	0.0037545	0.00336175	0.0033602	0	0.00405476	0.00257697	0.00215449	0.00246789	0.00339978	0.0020231	0	0	0.0023457	0	0	0	0.00539833	0.00371739	0.00597713	0.00767038	0.00226605	0	0.00823484	0.00509356	0.00313346	0	0.00472741	0.0053068	0.00316997	0.00252373	0	0.00213963	0.00340252	0.00289226	0.00313408	0
N2-Succinylornithine	0.000381897	0	0	0	0	0.000430665	0.00119298	0.00151555	0.000665464	0.00172918	0.000800428	0.00137328	0	0.000529716	0.00074066	0.00075512	0	0.00039634	0.000483401	0.000754952	0	0	0.000481564	0.00114806	0	0.000815474	0.00238702	0.00135317	0.0010609	0.000775319	0.000628073	0.00063442	0.000375512	0	0.000486439	0.000814073	0	0	0	0	0	0	0.000293407	0	0	0.000558293	0.000501383	0.000437055	0.000333006
N5-Ethylglutamine	0	0	0	0	0	0	0	0	0	0	0	0	0	0	0	0	0	0.000606469	0	0	0	0	0	0	0	0	0	0.000739196	0	0	0	0.00131149	0.000993898	0	0	0.00445273	0	0	0.00205588	0	0	0	0	0	0	0	0	0	0
N6,N6,N6-Trimethyllysine	0.00119194	0.00203177	0.00134415	0.000831638	0.00189577	0.0106862	0.00373381	0.00403581	0.0162451	0.0028705	0.00827671	0.00556987	0.00186118	0.00215005	0.00147258	0.00148428	0.00177276	0.000951274	0.00196087	0.00335324	0.00229772	0.00653179	0.00400856	0.00838114	0.00220648	0.00863107	0.00195995	0.00986586	0.00186904	0.00133593	0.0194125	0.025419	0.0280194	0.00198343	0.00551952	0.0279567	0.00274385	0.00947493	0.00740341	0.00158574	0.00265397	0.000909727	0.00160302	0.00392613	0.00357402	0.00103565	0.00299409	0.00188502	0.00106315
N6-Acetyllysine	0.00344615	0.00289225	0.00169775	0.00233737	0.00308266	0.00421716	0	0.00127896	0.00134407	0.00130628	0.00105444	0.0015996	0.00315486	0.0024256	0.00304133	0.0022741	0.0025062	0.0024031	0.00258114	0.00104243	0.00201023	0.0022499	0.0024947	0.00142366	0.00307258	0.00220934	0.00305748	0.00193065	0.00292211	0.00286238	0.00509142	0.00459227	0.00351878	0.00125681	0.00213542	0.0028103	0.00260395	0.00185311	0.00196479	0.00212579	0.0019007	0.00168366	0.00134151	0.00164167	0.00381311	0.00155972	0.0030217	0.00181774	0.00276732
N6-Methyllysine	0.000579938	0.000641968	0.000724025	0.000523666	0.000863258	0.000982012	0.000657796	0.000425483	0.00105428	0.000652605	0.00137742	0.000890219	0.000514625	0.000584102	0	0.00041438	0.000629103	0.000477488	0.0008223	0.000307451	0	0.000899378	0.000856241	0.000961008	0.00164928	0.00097618	0.00248805	0.00113965	0.000995873	0.000628775	0.00562545	0.00188686	0.00168326	0.000409007	0.00168861	0.00182842	0.00146378	0.00147594	0.00165804	0.00130848	0.00126058	0.000285856	0.00052013	0.000750396	0.00147525	0	0.000965765	0.000720866	0
N8-Acetylspermidine	0.0114819	0.00728159	0.0110788	0.00649481	0.00772223	0.00742687	0.0187019	0.0052903	0.0212645	0.00529419	0.0128097	0.0134233	0.0062561	0.0076216	0.00300777	0.00181703	0.00561487	0.00238801	0.00952843	0.00944209	0.00424654	0.015507	0.0121123	0.0258849	0.0436941	0.0148005	0.00966059	0.0265687	0.00847983	0.0109591	0.0310597	0.0323739	0.0252242	0.00318394	0.020571	0.0209676	0.00890508	0.0156311	0.00374318	0.00876885	0.00604686	0.00345212	0.00109282	0.00948898	0.00657974	0.00187681	0.00478834	0.00399329	0.0071238
NAD+	0.00159285	0.00244421	0.00128541	0.00639895	0.00817239	0.00430044	0.0122593	0.0019487	0.00193966	0.0134668	0.00277578	0.00401499	0.00459617	0.00403554	0.00163131	0.000722594	0.000690569	0.000650932	0.00272063	0.00196721	0.00109029	0.00117302	0.00157352	0.00112642	0.0016944	0.00223274	0	0.00972555	0.0088277	0.000551274	0.000893028	0.00525219	0.000538954	0.00080113	0.00161192	0.00151252	0.00203477	0.00205436	0	0.00109863	0.000821808	0.0018655	0.00748624	0.00181207	0.0105486	0.00509076	0.011133	0.011528	0.00138669
Nicotinamide	0.000774575	0.000903794	0.000740554	0.00186884	0.00238016	0.00176825	0.00315803	0	0.000683283	0.00297367	0.00120517	0.00109784	0.00306258	0.00235127	0.00107771	0.000838995	0.000847061	0.00068363	0.000995157	0.000655932	0.000521986	0.000862208	0.000658757	0.00186238	0.00106493	0.000814026	0	0.00254822	0.00336162	0.000527558	0.000734543	0.00133117	0.000674008	0.000319379	0.00105968	0.00118118	0.000692614	0.000723434	0.000561628	0.000808631	0.000526703	0.00110583	0.00184857	0.000895432	0.00223939	0.0015629	0.00268897	0.00318821	0.00123357
Nicotinic acid	0.12923	0.0953128	0.112824	0.0541334	0.0841967	0.104444	0.0740053	0.103577	0.174641	0.072724	0.0989185	0.0995775	0.0504923	0.046082	0.0630374	0.044781	0.0794163	0.0742318	0.13135	0.0764706	0.0805744	0.115569	0.116528	0.0672552	0.0631358	0.0195478	0.046816	0.0691169	0.035409	0.0669664	0.112658	0.0349161	0.0643295	0.039353	0.0936471	0.0713853	0.088879	0.0715703	0.0674098	0.104606	0.0847118	0.0611393	0.0357363	0.0947937	0.0874923	0.0177988	0.0638301	0.0263441	0.0357569
NMN	0	0.000291263	0.000170602	0.000449767	0.000478368	0.00066987	0.000833226	0	0.000168849	0.000268404	0.000156965	0.00021209	0.000955576	0.000706651	0.000140178	0	0.000208669	0	0.00054311	0.000387049	0.000308409	0.000223751	0.000343239	0.000382686	0	0	0	0.000302706	0.00107018	0	0.000131324	0.000383441	0	0	0	0.000371656	0	0.000254269	0	0.000154393	0	0.000215048	0	0.000246666	0.000406965	0	0.00060729	0.000406157	0.000195709
Normetanephrine	0	0.000779816	0.000610684	0.00230848	0.000869986	0.0017776	0	0	0	0	0.00045498	0.00047776	0.00241338	0.00111309	0.00102779	0.00138043	0.00107647	0.00136868	0	0	0	0	0	0	0.0019577	0.000633051	0.00126882	0.00137569	0	0.001415	0.000758053	0.000780825	0.00052174	0	0	0	0.000697934	0.000744409	0	0.000865885	0.00117346	0.0006466	0.000559094	0	0	0.000936414	0.00121404	0.000665798	0
Nω-Methylarginine	0.000371966	0	0.000562278	0	0	0.000465934	0	0	0	0	0	0	0	0	0.000305459	0	0	0	0	0	0	0	0.000242354	0	0	0	0	0	0.000422892	0	0	0	0	0	0	0	0.000326746	0	0	0	0	0	0	0	0	0	0.000564391	0	0.000297779
O-Acetylcarnitine	0	0	0	0	0	0	0	0	0.00123365	0	0	0	0	0	0	0	0	0	0	0	0	0	0	0	0	0	0	0.00667078	0	0	0	0	0	0	0	0	0	0.00877247	0.000644877	0	0.00134505	0	0	0	0	0	0	0	0
o-Hydroxybenzoic acid	0	0	0	0	0	0	0.00500733	0	0.00239878	0	0	0	0	0	0	0	0	0	0	0	0	0	0	0	0	0	0	0	0	0	0	0	0.00150704	0	0	0	0	0.00156447	0	0	0	0	0	0	0	0	0	0	0
O-Succinylhomoserine	0	0	0.000728825	0	0	0	0	0	0.000881246	0	0.00065284	0.000702773	0	0	0	0	0	0	0	0	0	0	0	0	0.0026842	0.00172107	0.00356158	0.00568603	0.00361629	0.00159922	0.00234153	0.00269888	0.0025444	0	0	0	0.0028714	0.00115586	0	0.00101585	0	0.0010108	0	0	0	0	0	0	0
Octanoic acid	0.00358957	0.00226204	0.00240177	0.00229548	0.00298468	0.00204354	0.00424947	0.00272854	0.00458186	0.00252125	0.0313492	0.00795473	0	0.00280648	0.00162839	0.00160227	0.00241467	0.00247716	0.00334168	0.00120775	0.00187965	0.00505659	0.00286221	0.00768407	0.00482876	0.0034067	0.00498941	0.0194806	0.00469675	0.00180724	0.0375756	0.0140767	0.00755042	0.00223859	0.0141402	0.00922189	0.00199692	0.0276435	0.00887867	0.00284058	0.00738384	0.00505247	0.00894072	0.00314039	0.00324525	0.0059184	0.00458789	0.00773707	0.00971445
Octopine	0	0	0	0	0	0	0.00146572	0	0	0.000413218	0	0.000796732	0	0	0	0	0	0	0	0.000506583	0	0	0.00156958	0.010342	0	0.00211632	0	0	0	0	0	0	0	0	0	0	0	0	0	0	0	0	0	0	0	0	0	0	0
Ornithine	0.0100232	0.0161036	0.0301747	0.00813145	0.021335	0.0167383	0.0138974	0.0153243	0.0248053	0.00756259	0.0157789	0.012683	0.0240539	0.0282145	0.0188299	0.0186062	0.0203152	0.0194623	0.0114198	0.0101207	0.0254588	0.018935	0.0445142	0.00609316	0.0491739	0.0163214	0.0296917	0.0422693	0.0140693	0.0356712	0.0377233	0.0427932	0.0326184	0.0115954	0.0343861	0.0438694	0.0345149	0.0175335	0.0224443	0.0124868	0.0194625	0.0153418	0.0156172	0.03463	0.03151	0.0162993	0.0227939	0.0292906	0.00906524
Orotic acid	0	0	0	0	0	0	0	0.00429542	0.00304893	0	0.00442481	0	0	0	0	0	0	0.00433201	0	0	0.0055709	0	0	0.00936691	0.0065735	0	0	0.023048	0	0	0.0172495	0.0264269	0.0346451	0	0.030609	0.0272822	0	0.00911368	0.00446401	0	0.00699702	0	0	0.00782143	0	0	0	0	0
Oxamic acid	0	0	0	0	0	0	0.00139825	0	0.00229709	0	0.00167643	0	0	0	0	0	0	0	0	0	0	0	0	0	0.00198799	0	0	0.00449689	0	0	0.00157882	0.00442244	0.00390953	0	0.00248235	0	0	0	0	0	0	0	0	0	0	0	0	0	0
p-Aminobenzoic acid	0	0	0.000742915	0.000723604	0	0.000653795	0	0.000595864	0.000354641	0.000858408	0.000431576	0.000617293	0.00128237	0.000766475	0.00108617	0.000567152	0	0.000340819	0.000498669	0.000558828	0.000569538	0.000817385	0	0.000464916	0	0.00121615	0.00104197	0	0	0	0	0	0	0.00111644	0	0	0.000397165	0	0	0.000521718	0	0.000352585	0.00044351	0	0	0.00127181	0	0	0.000451636
p-Coumaric acid	0	0	0	0	0	0	0.00155272	0	0	0	0	0	0	0	0	0	0	0	0	0	0	0	0	0	0	0	0.00117868	0	0	0	0	0	0	0	0	0	0	0	0.000796008	0	0	0	0	0	0	0	0	0	0
p-Hydroxybenzoic acid	0	0	0	0	0	0	0.00280938	0	0.00320915	0	0.00225834	0.00155001	0.00156696	0	0	0	0	0	0.00228216	0	0	0.00192853	0.00102233	0.00477167	0.0125766	0.00600934	0.00771091	0.0124137	0.00665656	0.00564796	0.00284145	0.0040818	0.00425419	0	0.00301552	0.00580865	0	0.00272936	0.00301528	0	0.00165294	0	0	0.00158217	0	0	0	0	0
p-Hydroxymandelic acid	0.00111144	0.00111518	0.00291211	0.00224342	0.00245797	0.00181873	0	0	0.00172244	0	0	0	0.00315596	0.00277085	0.00164734	0.000982499	0.0021783	0.00158062	0.0050851	0	0	0	0.000720556	0.00669608	0.00374949	0	0	0.00657419	0.00652023	0.00824571	0.00343538	0.0100502	0.0125024	0	0.0406798	0.0297581	0	0.00237944	0.00685681	0.00145737	0	0	0	0.00337827	0	0	0	0	0.00227554
Pantothenic acid	0.0140643	0.00784111	0.0085322	0.00409873	0.00511315	0.00576102	0.00634766	0.0168539	0.0227013	0.00578668	0.00922358	0.0150381	0.00449513	0.00521514	0.00965956	0.00953653	0.00873793	0.0140628	0.0124344	0.00681886	0.00974302	0.00759704	0.0100631	0.0177675	0.00516429	0.00205997	0.00487442	0.0157863	0.00263468	0.00736159	0.00999209	0.0027804	0.00728855	0.00430016	0.00859771	0.00412807	0.00690498	0.0166448	0.0109913	0.00493782	0.010525	0.00359654	0.00732072	0.0147648	0.00939247	0.00432038	0.0093292	0.00358837	0.00597974
Paraxanthine	0.0029153	0.00213452	0.00368388	0.00423997	0.00329759	0.00213197	0	0	0	0	0	0	0	0	0	0	0	0	0.00164215	0.00126454	0	0.00173717	0.00122291	0	0.00405798	0.00264803	0.00488839	0.00416941	0.00298322	0.00271242	0	0	0	0	0	0	0.00349781	0.00654844	0.00352028	0.00296562	0.00408932	0.00211376	0.00249134	0.00134406	0.00374771	0.00396032	0.00452693	0.00204972	0
Pelargonic acid	0.00562183	0.0038366	0.00317525	0.00353078	0.0039948	0.00337584	0.00477563	0.00305092	0.00537683	0.0034238	0.00515824	0.00463499	0.00412222	0.00364169	0.00250017	0.0024691	0.00302491	0.00389354	0.00443861	0.00171504	0.00290037	0.00718173	0.00410778	0.0107078	0.00679438	0.00537585	0.00714872	0.00546472	0.00560338	0.00245473	0.00692204	0.00521726	0.0052983	0.00316027	0.00669317	0.00469379	0.00311178	0.00474986	0.00521863	0.00397371	0.00292526	0.00554396	0.00187632	0.00254967	0.00343899	0.00203179	0.00239811	0.00180131	0.00629065
Phe	0.0057137	0.00711572	0.00790613	0.00412893	0.00767549	0.00672413	0.0661652	0.0103584	0.0430539	0.009216	0.0528133	0.0212994	0.0101014	0.018155	0.0120074	0.0138128	0.0180019	0.0174507	0.00954369	0.00948476	0.0151987	0.0136481	0.0160262	0.00848551	0.0169273	0.0110818	0.0245296	0.0173826	0.016263	0.0163349	0.0139751	0.0387714	0.0195442	0.00778881	0.00846993	0.015075	0.0468546	0.469617	0.044041	0.0150214	0.0975227	0.0154726	0.00557342	0.0168053	0.0076949	0.00593982	0.0120723	0.00738807	0.00940547
Phthalic acid	0.00160578	0	0.00139705	0.00256053	0	0.00128531	0.0010684	0.00103739	0.00173938	0.00141969	0.00156682	0.00123851	0.00227053	0.00227408	0.00148844	0.00107247	0.00128535	0.00142542	0.00155336	0.00151153	0.00121429	0.00184458	0.00256352	0	0.00136447	0.000956888	0	0.00149601	0	0.00238192	0.00116649	0.00201179	0	0.00128028	0	0.0015575	0.00162214	0.00120553	0	0.00144702	0.00161565	0.00160739	0	0.00120858	0.00204486	0.00147309	0.00155352	0.000959219	0.000976595
Picolinic acid	0	0	0	0	0	0	0	0	0	0	0	0	0	0.00263698	0.000785506	0.000676738	0	0	0	0	0	0.000853826	0	0	0	0	0	0	0.000786139	0	0	0	0	0.00202863	0	0	0	0	0	0	0	0	0	0	0	0.000630733	0	0	0
Pimelic acid	0.00273176	0.00156981	0.00268884	0	0.00254936	0.00224548	0.00102174	0.00125531	0.00175171	0.00177707	0.00122347	0.000755443	0.00263793	0.00693108	0.00867407	0.00955652	0.00706172	0.00794528	0.002137	0.00183596	0.00185394	0.0018247	0.00209854	0.00532266	0.00227318	0.00177423	0	0.00201829	0.00280851	0.00235852	0.00183519	0	0.00137695	0.00199596	0	0.00252797	0	0	0	0.00500508	0	0	0.00195395	0.00203399	0.00417396	0.00282299	0.0025499	0.00196118	0.0112003
Pipecolic acid	0.103516	0.0802599	0.0491139	0.064615	0.063675	0.084018	0.0379892	0.0597449	0.0371962	0.105532	0.0570273	0.0636585	0.0684324	0.0737114	0.0832569	0.0804846	0.0665156	0.067295	0.0525121	0.0972933	0.0925252	0.0642698	0.0602978	0.10826	0.0326719	0.0689711	0.0565496	0.0191763	0.0617725	0.0444317	0.0600461	0.0200435	0.0475908	0.0750371	0.0344395	0.0376324	0.0896242	0.0525608	0.0303255	0.114753	0.0341457	0.0662547	0.0865174	0.0502134	0.116894	0.105837	0.102631	0.0656187	0.00362844
Piperidine	0.00302283	0.00630222	0.00272727	0.00199563	0.00340594	0.00317636	0.0389923	0.0231264	0.0356815	0.0206144	0.0182597	0.0143875	0.00132759	0.00152824	0.00261967	0.00354869	0.00428019	0.00237434	0.0241679	0.00760422	0.0202585	0.0580103	0.00934034	0	0.00114591	0.00110938	0.000728321	0.00196038	0	0.00136558	0.00343559	0.00330005	0.00214182	0.0162608	0.00100662	0.00260646	0.0202176	0.00150427	0.000829774	0.0316984	0.00890375	0.00324844	0.00113205	0.00538169	0.00195052	0.00280738	0.00664721	0.00189648	0.0036983
Pro	0.00392225	0.00474428	0.00474114	0.00396313	0.0055131	0.00539999	0.00541222	0.00292943	0.00483381	0.0039331	0.00423306	0.0033153	0.0084222	0.00718724	0.00904531	0.00667951	0.00692478	0.00798518	0.00646443	0.00847953	0.0079863	0.00810825	0.00773475	0.176459	0.00705394	0.0045385	0.00449897	0.0655502	0.00867735	0.00575645	0.00783344	0.0172766	0.00946581	0.002986	0.00645932	0.0452658	0.00342833	0.00972662	0.006418	0.00620368	0.00713373	0.00547555	0.00604335	0.00779481	0.00588354	0.00423681	0.0071872	0.00534408	0.00838266
Propionic acid	0.788391	0.554802	0.426071	0.191767	0.369306	0.503703	1.6467	1.25479	2.15667	0.44191	1.03932	1.21159	0.472024	0.404788	0.37581	0.287761	0.495495	0.361264	0.708183	0.377445	0.41849	1.58796	0.66923	0.88715	0.790231	0.44183	0.74133	1.0276	0.679593	0.404146	1.00644	0.336551	0.8488	0.519878	1.04247	0.7173	0.644667	1.15167	1.7718	0.849258	0.703554	1.04529	0.112808	0.46043	0.453503	0.283023	0.410276	0.3015	0.312007
Prostaglandin E2	0	0	0	0	0	0	0	0	0.00118167	0	0	0.00182089	0	0	0	0	0	0	0	0	0	0	0	0	0	0	0	0	0	0	0	0	0	0	0	0	0	0.00382201	0.003071	0	0	0	0	0	0	0	0	0	0
Prostaglandin F2α	0	0	0	0	0	0	0	0	0.00279472	0	0.00262264	0.00450858	0	0	0	0	0	0	0	0	0	0.000907934	0	0	0.00980572	0	0.00443361	0	0	0	0	0	0	0	0	0	0	0.00146514	0.0137948	0	0	0	0.000921316	0.00337348	0.0199348	0.000792937	0	0	0
Pterin	0	0	0	0	0	0	0	0	0	0	0	0	0	0.000271203	0	0	0	0	0	0	0	0	0	0	0	0	0	0	0	0	0	0	0	0	0	0	0	0	0	0	0.000271718	0	0.000341	0	0	0	0	0	0.000235754
Purine	0	0	0	0	0	0	0	0.000735182	0	0	0	0.000308088	0	0	0.000478073	0.000413881	0	0.000462967	0	0	0.000577418	0	0	0	0	0	0	0	0	0	0	0	0	0	0	0	0	0	0	0	0	0	0	0.000381306	0	0	0	0	0
Putrescine	0.00222584	0.00237794	0.00366735	0.00217944	0.00692589	0.00437815	0.0940325	0.0165229	0.1087	0.0102096	0.129843	0.0636766	0.00831351	0.0128031	0.00649361	0.0032047	0.0100657	0.00489731	0.00636328	0.0025786	0.00410931	0.00681385	0.0236712	0.0431676	0.34316	0.302839	0.218068	0.347363	0.160567	0.164604	0.151612	0.170086	0.150114	0.00194278	0.0945643	0.162148	0.237536	0.272691	0.134594	0.011748	0.0792435	0.00888193	0.000511762	0.00501676	0.00548966	0.00103725	0.00195083	0.001587	0.00353029
Pyridoxal	0.00130798	0.001156	0.00251918	0.00162689	0.00106119	0.00100912	0.00225168	0.00120302	0.00352304	0.00250349	0.00258977	0.00189848	0.00303049	0.00207209	0.00214893	0.00229606	0.00251425	0.00343068	0.00230086	0.00147434	0.0017885	0.00233408	0.00476363	0.00216103	0.00132777	0.000659835	0.00100293	0.00108424	0.00130876	0.00134139	0.0010563	0.000932151	0.000687851	0.00050116	0.000943069	0.00107829	0.000926719	0.00128496	0.000664784	0.0013786	0.00156709	0.00119296	0.00225494	0.001755	0.00283967	0.0102769	0.00244042	0.00869026	0.0019592
Pyridoxamine	0.00490848	0.00584084	0.00616499	0.00560915	0.00519725	0.00560848	0.00255778	0.00515066	0.00324377	0.00421816	0.00322262	0.00403863	0.00376431	0.00355936	0.00472545	0.00505119	0.00357121	0.00363511	0.00367445	0.00489734	0.00710646	0.0023104	0.00280736	0.00416256	0.006585	0.00536302	0.00547986	0.00419328	0.00387691	0.00597285	0.00390346	0.00261191	0.00294167	0.00480533	0.00346895	0.00347442	0.00469775	0.00269945	0.00129729	0.00395727	0.00355491	0.0021091	0.00770755	0.00411223	0.00827192	0.00833857	0.00533155	0.0061225	0.00562558
Pyridoxamine 5'-phosphate	0.00018045	0.000152284	0.000152597	0.000168053	0.000147299	0.000109406	0.00016848	0	0.000215005	0.000319183	0	0.000226601	0.000170326	0	0.000118178	0	0	0.000110189	0.000256832	0.000520807	0.000570625	0.000189861	0.000288081	0.000173948	0.000154696	0	0	0	0.000213646	0.000216749	0.000133004	0	0	0.000126237	0	0	0.000230037	0.000155284	9.25992e-05	0	0.000161225	0.00026575	0.000140427	0.00030177	0.00017623	0.000143819	0.000285815	0.000173177	0.000133985
Pyridoxine	0.00252659	0.00138301	0.00100915	0.00221733	0.0014691	0.00126944	0.00151382	0.00112897	0.00135751	0.00107657	0.00131501	0	0.00402326	0.00258549	0	0.00278408	0.00271549	0.00261551	0.0014532	0.00092208	0	0.00136328	0.000809656	0.00186915	0.00351873	0.00165556	0.00250091	0.00192344	0.00165294	0.00193506	0.00215862	0.00380693	0.00279092	0.00143077	0.00169091	0.000955919	0.00174045	0.00157235	0.00119474	0.00202608	0.00205821	0.00100122	0.00128712	0.0010688	0.000974898	0.00194819	0.003089	0.00135676	0.0019059
Quinic acid	0.004428	0.00323307	0.00294879	0.00232388	0.00446138	0.00148217	0.00448922	0.000905911	0.00297497	0.00193684	0.00765838	0.0038013	0.0110165	0.0029747	0.00331072	0.00347445	0.00363359	0.00538978	0.00285981	0.00133162	0.00157267	0.033112	0.00177829	0.010021	0.0167902	0.00245203	0.00598602	0.148946	0.0142164	0.00679732	0.000726387	0.0248635	0.00143271	0.00112769	0.00102419	0.0036168	0.0132061	0.199616	0.00272712	0.00338904	0.243903	0.00204634	0.00220442	0.00153587	0.00148468	0.00157199	0.00666948	0.00304702	0.00102809
Quinolinic acid	0	0	0	0	0	0	0	0	0	0	0	0	0	0	0	0	0	0	0.0079015	0	0	0.00734962	0.00451425	0	0	0	0	0	0	0	0	0	0	0	0	0	0	0	0	0	0	0	0	0	0	0	0	0	0
Ribulose 5-phosphate	0	0	0	0	0	0	0.000539028	0	0	0	0.00127666	0.000322042	0	0	0	0	0	0	0.000811101	0.00201145	0.000998043	0.0010449	0.00377522	0	0	0	0	0	0	0	0	0	0	0	0	0	0	0	0	0	0	0.000976801	0	0.000715249	0	0	0	0	0
S-Adenosylmethionine	0.000618525	0.000666594	0.000990258	0.000812882	0.000829974	0.000549188	0.00292199	0.000973025	0.00204313	0.00119425	0.00174721	0.001601	0.00091728	0.00134768	0.000610354	0.000400651	0.000991643	0.000479196	0.00109195	0.000629126	0.00086572	0.00172186	0.000755641	0.000779831	0.0013074	0.000634137	0.000612598	0.00215092	0.00179081	0.00129947	0.00181637	0.00155468	0.000754798	0.000455715	0.00128734	0.0019047	0.000439104	0.00142001	0.000474156	0.000371185	0.000783813	0.000269829	0.000445079	0.00105477	0.00170089	0.000435967	0.000974881	0.00138965	0.000583213
S-Carboxymethylcysteine	0	9.99184e-05	0	0	0	0	0.000261617	0	0.000671891	0.00013568	0.000219065	0.000350506	0	0	0	0	7.67803e-05	9.11127e-05	0	0	0.000132059	0.000345102	9.40265e-05	0	0.00048397	0	0	0.000828386	0.000311424	0.000181646	0.000123263	0.00133281	0.000306802	0	0	0.000206764	0.000203434	0.000912204	0.000432834	0.000172405	0.000249407	0	0	0.000214956	0	0	9.8936e-05	0	0
S-Methylmethionine	0	0	0	0	0	0	0	0	0.00026788	0	0	0	0	0	0	0	0	0	0	0	0	0	0	0	0.0036002	0.000675761	0	0.000450004	0	0	0	0	0	0	0	0	0.000627828	0	0.000561326	0.000341272	0	0	0	0.000284095	0	0	0	0	0
Saccharopine	0.000845223	0.000684144	0.000903777	0.00136356	0	0	0.00355032	0.00548296	0.00931007	0.00183933	0.00435227	0.00486355	0.00291378	0.00194338	0.00228262	0.00245008	0.00249412	0.00469828	0.00222261	0.00228346	0.00208006	0.00152763	0.00216747	0.00393259	0.00699187	0.00227341	0.00166191	0.0189065	0.00309567	0.00266062	0.00291265	0.0031844	0.00328623	0	0.00114583	0.00461081	0	0.00282419	0.000508843	0	0.000777704	0.000660878	0.00219741	0.00269358	0.00345302	0.00197472	0.0026265	0.00179731	0.00156898
Sarcosine	0	0	0	0	0	0	0.00842317	0.00424887	0.0108674	0.00214212	0.00891143	0.00545015	0.00487489	0.00451219	0.0013465	0	0.00360279	0.00253009	0.00323358	0	0.0030485	0.0063791	0.00531407	0	0	0	0	0.054319	0	0	0.00677311	0.0241264	0.0536956	0	0.0113745	0.0125652	0.00204811	0.0103117	0.00787757	0.00266198	0.0163339	0	0	0.00327164	0.00340215	0	0.00222458	0	0
Scopolamine	0.000440345	0.000631495	0	0.000609568	0.00114228	0.00146282	0	0	0.000366326	0	0	0	0.000489094	0.000398103	0	0	0	0	0	0.000900471	0.000545083	0	0.000320376	0	0.00120265	0.000630517	0.0010213	0.00108875	0.00160161	0.0006649	0.000365088	0	0.000695149	0	0	0.000416125	0.00125503	0.000579925	0	0	0.00075194	0	0.000268041	0	0	0	0	0.000268612	0
SDMA	0.000689173	0.000943705	0.000878688	0.00501871	0.00612035	0.00704347	0.00178072	0	0.00284356	0.000599139	0.0019204	0.00129068	0	0	0	0	0	0	0	0	0.000692902	0	0.00104029	0.00342294	0.00682359	0.00666712	0.00613057	0.00533383	0.00683716	0.00442801	0.00478309	0.002835	0.00437048	0.000326196	0.00496429	0.0077668	0.00612492	0.00509201	0.00446045	0.00618149	0.00167865	0.000451075	0	0.000374548	0	0	0.000386628	0	0
Sebacic acid	0.000945049	0.00103598	0.00101429	0	0.00129633	0.0015825	0.000712804	0.00185505	0.00176403	0.0018107	0.00143141	0.00148229	0.00092401	0.00123501	0.00123186	0.00157514	0.00152327	0.00207334	0.00128549	0.00122102	0.000943604	0.00126581	0.00131332	0	0	0.000843922	0.00125534	0	0.00159512	0.00100114	0.00122204	0	0.000790691	0.0016221	0.00112834	0.00209718	0	0	0	0.00259567	0.000618298	0.000976801	0.000616652	0.00163166	0.00174161	0.00262519	0.0022996	0.00122989	0.00591107
Sedoheptulose 7-phosphate	0	0	0	0	0	0	0	0	0	0	0	0	0	0	0	0	0	0	0	0.00130213	0.00108121	0	0.00226174	0	0	0	0	0	0	0	0	0	0	0	0	0	0	0	0	0	0	0	0	0	0	0	0	0	0
Sepiapterin	0	0.000866148	0.00117267	0.000903286	0	0.000884842	0.000481809	0	0.000783483	0.00698253	0.0154784	0.00109673	0.00174593	0.00149415	0.0011265	0.00122991	0.000839321	0.000570024	0.0082519	0.000994567	0.000707575	0	0.000934834	0	0	0.000677933	0	0.000779286	0	0	0	0.0122898	0	0.000660723	0.000384237	0.00263925	0.00142779	0.00191603	0	0.00119493	0.000625244	0.000736057	0.000854593	0.0012102	0	0.0205398	0.00117999	0.0301515	0
Ser	0.0139619	0.0136585	0.0194964	0.0084608	0.0170435	0.0134624	0.0613365	0.0187812	0.0590265	0.019025	0.0373527	0.0315774	0.0179477	0.0220588	0.0170578	0.0164469	0.0241456	0.0220937	0.0225459	0.0289642	0.0230451	0.039593	0.0352611	0.0261921	0.0269064	0.0164036	0.0257985	0.0244327	0.0243972	0.0254052	0.0222586	0.0270344	0.0205389	0.0129229	0.0139416	0.0275873	0.0175541	0.0428894	0.0319359	0.0117428	0.0158845	0.0156795	0.0113626	0.0233798	0.0154883	0.0132154	0.0147114	0.0132704	0.0240577
Ser-Glu-2	0	0	0	0	0.00046987	0.000338534	0	0	0.000345878	0	0	0	0	0	0.000204768	0.000201199	0	0	0	0	0.000400253	0	0	0	0	0	0	0	0.000482537	0	0	0	0.00025722	0	0.000412736	0	0.000300769	0	0	0	0.00022258	0	0	0	0	0	0	0	0
Serotonin	0	0	0.000530696	0	0	0.000645877	0	0	0	0	0	0	0.000744401	0.000744721	0.000711609	0	0	0.000443605	0	0.000422882	0	0	0	0.00123752	0.000661943	0	0	0	0	0	0.000417819	0	0.000833575	0	0.000471371	0.000579394	0.000424707	0	0	0	0	0.000484585	0	0.000337379	0	0.00044552	0.00083117	0	0
Spermidine	0.0129207	0.00353168	0.00312396	0.00368517	0.00439738	0.00479226	0.00753268	0.00203642	0.0239955	0.00152337	0.00778085	0.00755263	0.00903931	0.00329359	0.00417771	0.00314005	0.00383871	0.00218585	0.00662829	0.00197546	0.001504	0.0223245	0.0072629	0.0150946	0.0249157	0.0241338	0.027707	0.0108551	0.00479897	0.00692505	0.0196855	0.00698928	0.00862821	0.00443949	0.0169025	0.00801447	0.00755146	0.0182835	0.0145284	0.00912685	0.00717437	0.00776298	0.00130752	0.00317755	0.00982638	0.0016571	0.00397433	0.00256726	0.00862655
Spermine	0.000710169	0	0	0	0	0	0	0	0.000271093	0	0	0	0	0	0	0	0	0	0	0	0	0	0	0	0.000370494	0.0012918	0	0	0	0	0	0	0	0	0	0	0	0.000532088	0.000330582	0	0	0	0	0	0	0	0	0	0
Stachydrine	0.0324272	0.02184	0.058056	0.0120878	0.0131411	0.0387155	0.0122276	0.0114413	0.037689	0.0270556	0.0252068	0.0186153	0.00598001	0.00479572	0.00181696	0.00516727	0.00915667	0.00389592	0.0165864	0.00605356	0.00250287	0.0103104	0.00316403	0.0614318	0.0168153	0.0165596	0.0204357	0.00264102	0.00512163	0.0236375	0.00216937	0.00137013	0.00102737	0.00120682	0.0113073	0.0201126	0.0237808	0.0208284	0.052197	0.0050229	0.00837227	0.0372606	0.00410587	0.00309048	0.0071048	0.00119619	0.00549778	0.00545446	0.00425411
Suberic acid	0	0	0	0	0	0	0	0	0	0	0	0	0	0	0	0	0	0	0	0	0	0	0	0	0	0	0	0	0	0	0	0	0	0	0	0	0	0	0	0	0	0	0.000716253	0	0	0	0	0	0
Succinic acid	0.0652924	0.034805	0.0395623	0.0287858	0.0344861	0.0326978	0.380814	0.0422969	0.197194	0.0298808	0.0831638	0.0845841	0.061837	0.0467324	0.0608409	0.0335878	0.0677591	0.0766412	0.0940055	0.0756224	0.0806449	0.0727474	0.0873335	0.0973687	0.0530269	0.0353473	0.03062	0.0297314	0.0535865	0.0578032	0.191446	1.43898	0.1135	0.0344989	0.076323	2.62502	0.0520126	0.365699	0.035494	0.0575878	0.0670496	0.0487319	0.0135971	0.17373	0.0535771	0.0166187	0.0420113	0.0268455	0.0333129
Sulfotyrosine	0	0	0	0	0	0	0.00179086	0	0	0	0	0	0	0	0	0	0	0	0	0	0	0	0	0.00118342	0	0	0	0.0216818	0	0	0	0	0	0	0	0	0	0.00908659	0.00366641	0	0.000716169	0	0	0.000798268	0	0	0	0	0
Syringic acid	0	0.00103281	0.00101908	0.00141989	0	0.000845864	0.00145296	0	0.00376686	0	0.00292891	0.00293299	0.00147511	0.00130626	0.0011269	0	0.000803346	0.00121899	0	0	0	0	0.000775983	0.0010667	0	0.000870502	0.00166101	0.0028858	0	0	0	0	0.00167093	0	0	0	0.00127954	0.00330504	0.00312194	0.00123489	0.0021221	0	0	0	0.00130147	0.00124059	0.00132259	0	0.000963243
Taurine	0.000638103	0	0.00110537	0.000759991	0.00185753	0.000783354	0.0100065	0.00570856	0.00308573	0.00301316	0.0102411	0.0037699	0.0025651	0.00805089	0	0.000451075	0.000763469	0.00125138	0.000783857	0	0.00943759	0.000947845	0.0134289	0.00308408	0.00118471	0.00135514	0	0.11437	0.00223375	0.000595718	0.056456	0.0576695	0.0278513	0.000592808	0.0230408	0.0415252	0	0.0510558	0.0113155	0	0.0076599	0	0	0.0101372	0.00131391	0.000437825	0.00091241	0.000621196	0.00057418
Taurocholic acid	0	0.00106132	0.00112434	0	0.00355468	0	0.00375228	0.00115985	0.00138966	0.0011408	0.00792113	0.00152293	0.00124181	0.00144678	0.00136452	0.00119385	0.00111696	0.00203416	0.00117026	0	0.00114926	0.00262218	0.00152271	0.00280383	0.00228996	0.00371237	0.00374046	0.0287459	0.00188142	0	0.00995791	0.00602954	0.0205225	0.00117347	0.00432241	0.00684777	0.00181142	0.0250993	0.0174501	0.00204032	0.00422245	0.00222562	0.000695747	0.00158217	0	0	0.000952783	0.00089907	0
Terephthalic acid	0	0.00197374	0.00176066	0.00253686	0.00227037	0.00157488	0	0.00209818	0.0015314	0.00158507	0.00196336	0.00172458	0.00198396	0.00202272	0	0	0	0.00223758	0.00180927	0.00165015	0.00170726	0.00248522	0.00207699	0.0028744	0.00307285	0.00232134	0.00356158	0	0.00266876	0.00276937	0.00168137	0.00255622	0.00132627	0	0	0.00204747	0.00217863	0.0024562	0.00144237	0.00175402	0.00197296	0.00166303	0.00141347	0	0	0.00208558	0.00183613	0.00236006	0.00185591
Tetrahydrouridine	0.00319335	0.00274252	0.00312544	0.00438514	0.00264643	0.00249498	0	0.00223253	0.00302205	0.00191133	0.00301947	0.00242982	0.0043103	0.00281609	0.00294995	0.00239517	0.00315047	0.003132	0.00240174	0.00180423	0.00182247	0.00396084	0.00207801	0.00225365	0.00488432	0.00286773	0.00361956	0.00369958	0.00525804	0.0027206	0.00282633	0.00344728	0.00202857	0.00174964	0.00181538	0.00238996	0.00292068	0.0024334	0.00219101	0.0033828	0.00221784	0.00238213	0.00289589	0.00222234	0.00265254	0.00233321	0.00291553	0.00237141	0.00260022
Theobromine	0	0.00138244	0	0	0	0.00157847	0	0	0	0	0	0	0	0	0	0	0	0.000695019	0.00173894	0	0	0.00180021	0	0	0	0	0	0	0	0	0	0	0	0	0	0	0	0	0	0	0	0	0	0	0	0	0	0	0
Thiamine	0.00288465	0.00361546	0.0046275	0.00234037	0.0022888	0.00189109	0.00665052	0.00715665	0.00703645	0.00795351	0.00520325	0.00637051	0.00284521	0.00085748	0.00218137	0.00326187	0.00199164	0.00318838	0.00132642	0.00136411	0.00281427	0.00158375	0.00115632	0.00299553	0.00147228	0.000734035	0.00243524	0.00116578	0.000759738	0.00421671	0.00427996	0.00148291	0.00432921	0.00561476	0.00582678	0.00491268	0.00573871	0.0042534	0.0018912	0.00331204	0.00477433	0.0013812	0.00372956	0.00317105	0.00284694	0.00479325	0.00191035	0.00181475	0.00700819
Thiamine phosphate	6.04339e-05	0	0.000150236	0.000114786	0.000147299	0.000115404	0.000138176	0.000143083	0	0.000754701	0	0.000155998	0.000154643	0	0.000106615	0	0.000150155	0	8.23391e-05	0.000458989	0.000413295	0	0.000116318	0	0	0	0	0	0	0.000256281	0	0.000201768	0	0.000260553	0.000161491	0.000129512	0.000371501	0	0	0.000158252	0.000267468	0.000204557	0.000167362	0.000164271	0.000165329	0	0.000150147	0.000191616	0.000381482
Thiaproline	0	0	0	0	0	0	0	0	0.0010537	0	0.000657194	0	0	0	0	0	0	0	0	0	0	0	0.000793938	0	0	0	0	0	0	0	0.000578028	0.00114417	0	0.000644565	0	0.000839716	0	0	0	0	0.000342636	0	0	0.000376887	0	0	0.000261148	0	0
Thr	0.00392593	0.005033	0.0100552	0.00583572	0.00835462	0.00596237	0.112189	0.0193438	0.0678604	0.015838	0.0452836	0.0389386	0.0130578	0.0229065	0.00995604	0.00941092	0.0219858	0.0162004	0.00719621	0.00995797	0.0186075	0.014218	0.0326609	0.0131455	0.0117438	0.00670947	0.0145513	0.0358346	0.015777	0.00864336	0.0248062	0.0921033	0.0192271	0.00456977	0.0160079	0.0362639	0.0179526	0.0679506	0.021134	0.00522586	0.0274802	0.00651437	0.00196075	0.0256647	0.0101509	0.00458548	0.0121868	0.010667	0.00775579
Thr-Asp-2	0.00043467	0.000346176	0.000518594	0	0.000468454	0.000448419	0.00133088	0.000624104	0.00140075	0.000308973	0.0010507	0.000866219	0.000506601	0.000870533	0.000731353	0.000674241	0.00111115	0.00138292	0.000537112	0.00046063	0.00115891	0.000642465	0.00119576	0.000641124	0.000837007	0.000530981	0.000782509	0.000989649	0.00107018	0.000895621	0.000991817	0.00108061	0.00116278	0.0004542	0.000330516	0.000958516	0.000814674	0.00199441	0.00102161	0.000584762	0.00112512	0.000487791	0.000225154	0.0010072	0.000462922	0.000625426	0.00036491	0	0.000672636
threo-beta-Methylaspartic acid	0	0	0	0	0	0.00116747	0	0	0	0.000727027	0	0	0	0	0.000926531	0	0	0.00081973	0	0	0.00088148	0	0.000592167	0	0	0	0.00241182	0.00289777	0	0	0	0	0	0	0	0	0.000986497	0.0012581	0	0.00104376	0.00102738	0	0	0	0.000909493	0.000900061	0	0.0019503	0
Threonic acid	0	0	0.00436179	0.00225762	0.00457201	0.00359175	0.00466299	0	0.00465119	0	0.00325937	0.00146273	0	0	0	0	0	0	0	0.00251431	0	0	0	0.0034064	0.00937793	0	0	0.00720269	0	0	0	0.00460877	0	0	0	0	0	0.00192117	0	0	0	0	0	0	0	0	0	0	0
Thymidine	0.00369498	0.00379095	0.00350413	0.00426885	0.00352739	0.0034981	0.00428012	0.00296018	0.00587875	0.00298871	0.00377247	0.00418542	0.00652636	0.00496106	0.00466847	0.00369847	0.00453654	0.00534405	0.00487382	0.00282669	0.00254961	0.0052618	0.00344926	0.00384493	0.00375732	0.00292275	0.00274245	0.00297706	0.00223473	0.00298677	0.00309133	0.00436302	0.0148277	0.00145021	0.00260286	0.00261555	0.00557972	0.00337321	0.00228029	0.00706539	0.0028213	0.00287866	0.0039997	0.0138172	0.00530762	0.00451331	0.00510311	0.00437702	0.00340323
Thymine	0.0172475	0.0216271	0.0147878	0.0185219	0.0113119	0.011836	0.0430147	0.0147002	0.0349646	0.00383315	0.0178172	0.0115971	0.00774527	0.0239663	0.00568159	0.00854971	0.0169836	0.00693795	0.00820527	0.00454585	0.00670403	0.00769537	0.016803	0.0130398	0.00898255	0.00626572	0.00923765	0.00886495	0.00590093	0.0119839	0.0145478	0.0229798	0.0143895	0.0120692	0.0111694	0.0110958	0.00714898	0.0245802	0.01009	0.00464625	0.00796775	0.00308934	0.00665631	0.00954825	0.00488321	0.0106834	0.00750037	0.00280348	0
Tiglic acid	0	0	0	0	0	0	0	0	0	0	0	0	0	0	0	0	0	0	0	0	0	0	0	0	0	0	0	0	0	0	0.00186724	0	0.0016912	0	0.000977069	0.00129239	0	0	0	0	0	0	0	0	0	0	0	0	0
trans-Cinnamic acid	0	0.00060036	0	0	0.00127949	0.00056899	0.000413523	0	0	0	0	0	0.000619068	0.000849068	0	0	0.000528354	0	0.000571662	0	0	0	0.00867592	0.0012187	0	0.000939167	0.00106368	0	0	0.00153161	0	0.000890893	0	0	0.000667085	0	0	0.000869152	0	0	0.000660243	0.00052704	0	0.000728021	0.00059598	0	0	0	0
trans-Glutaconic acid	0.00583712	0.00326306	0	0.00299232	0.00284153	0.00341701	0.00218468	0.00219488	0.00262914	0.00212359	0.00209016	0.00198276	0	0	0	0	0	0	0.00854554	0.00145082	0.00201892	0.00700225	0.00290082	0.0148105	0.00798163	0.00652777	0.00542797	0.00905504	0.00585399	0.00802651	0.0052701	0.0116476	0.00331995	0.0031332	0.0037916	0.00274376	0	0	0	0	0	0	0.00196677	0.00272477	0.00644276	0	0.00140763	0	0.00178788
Triethanolamine	0.000478648	0.00107787	0.0010059	0.00129679	0.00187346	0.00253936	0.00117742	0.000555701	0.0011466	0.00100295	0.000749875	0	0.000685316	0	0	0	0	0	0.000380341	0	0.000907837	0.000439485	0.000507286	0.00119911	0.00135686	0.000647167	0.00160084	0.000852711	0.00293189	0.00122074	0.000684834	0.000679531	0.000751778	0.000543575	0.0012143	0.0015233	0.000757087	0.00206396	0.000866874	0.000982966	0.00180216	0.00193834	0	0.000375588	0.000876064	0.000583235	0.00224094	0.00358489	0.000762361
Trigonelline	0.0157571	0.00655131	0.00526711	0.00526817	0.0100602	0.00253696	0.000752044	0	0.000992937	0	0.000590725	0.000415807	0.00543839	0.00270007	0.000940915	0.00388918	0.00599723	0.000754812	0.00152218	0.00334613	0.00173334	0.00244742	0.000392968	0.000980888	0.00989036	0.00223649	0.00603827	0.00154776	0.0013293	0.00263915	0.00246796	0.00190203	0.0015924	0.00211017	0.00224515	0.00309562	0.00404426	0.00174529	0.00136637	0.00468678	0.00231983	0.0099697	0.00166185	0.000944558	0	0.039946	0.000710516	0.124795	0
Trimethylamine	0	0	0.0048657	0	0	0.00364901	0.00653792	0.00554571	0.0138959	0.00227324	0.0119144	0.00388738	0.00303632	0.00426855	0.0035132	0.00158114	0.00603376	0.00281367	0.00262285	0.00515254	0.00869143	0	0.00930919	0	0	0	0	0.00823296	0.00294949	0.00207854	0.00861031	0.0069737	0	0.0014396	0.00185829	0.0127405	0.017802	0.00864993	0	0	0.00710212	0	0	0.00731317	0	0	0.003274	0.00216584	0
Trimethylamine N-oxide	0	0	0	0	0	0	0	0	0	0	0	0	0	0	0	0	0	0	0	0	0	0	0	0	0	0	0	0	0	0	0	0	0	0	0	0	0	0	0	0	0	0	0	0	0	0	0	0	0
Tropinone	0	0	0	0	0	0	0	0	0	0	0	0	0	0	0	0	0	0	0	0	0	0	0	0	0	0	0	0	0	0.000233448	0	0	0	0	0	0	0	0.000873199	0	0	0	0	0	0	0	0	0	0	0
Trp	0.00411575	0.00461691	0.00357378	0.00485966	0.0042692	0.00374019	0.0359711	0.0052175	0.0223675	0.00760692	0.0207812	0.00966041	0.00730176	0.0101339	0.00663858	0.00722968	0.00944801	0.00712245	0.00778513	0.0061854	0.00628421	0.0113231	0.0101117	0.00832919	0.011191	0.0050065	0.00539169	0.229006	0.0104921	0.00634569	0.00714827	0.0867601	0.0242482	0.00285118	0.00880798	0.00815761	0.00459698	0.064535	0.00954979	0.00471122	0.00701182	0.00538755	0.00352951	0.00629948	0.00550638	0.00287452	0.00816074	0.00339702	0.00400993
Tryptamine	0	0	0	0	0	0	0	0	0	0	0	0	0	0	0	0	0	0	0	0.000530928	0	0.000621693	0	0	0.00301293	0.00527434	0.00384045	0.0120997	0.0220412	0.00208058	0.00167699	0	0.00196665	0.000964701	0.00102136	0.00367404	0.0045782	0.00476893	0.0121233	0.00163817	0.00356501	0.00109476	0	0	0	0	0	0	0
Tyr	0.0146772	0.0140007	0.013974	0.00829425	0.0141783	0.0126407	0.0402301	0.0105627	0.0323498	0.0161937	0.0209581	0.0218868	0.0281585	0.025624	0.0259468	0.019352	0.0262196	0.025505	0.0200185	0.0237722	0.0256431	0.025051	0.0235003	0.0139534	0.0290765	0.0223674	0.0261328	0.0168812	0.0344073	0.0261196	0.0287342	0.0542575	0.0253329	0.0148076	0.0314459	0.0435727	0.0301633	0.129428	0.0395423	0.0228723	0.0523898	0.0232245	0.00990235	0.0207176	0.0178472	0.0118199	0.0228818	0.0135773	0.0123486
Tyramine	0	0.000741887	0.00102627	0.000742735	0.000901853	0.00105327	0.00593767	0.00681494	0.00428637	0.00135787	0.0272791	0.00507397	0.00116383	0.00184005	0.00123989	0.000870198	0.000649847	0.000938461	0.00274881	0.00110316	0.00553479	0.00179693	0.0340647	0.00210229	0.0454724	0.0202978	0.0140351	0.127971	0.0847206	0.0122466	0.00453892	0.00216736	0.00420412	0.00122323	0.00351841	0.00918721	0.00870571	0.0131506	0.0130716	0.00393926	0.00645112	0.00217874	0.0018551	0.00105736	0.000991249	0.00199197	0.000929033	0.00110933	0.000587729
UDP	0	0	0	0	0	0	0.00109736	0	0	0	0	0	0	0	0	0	0	0	0	0	0	0	0	0	0	0	0	0	0	0	0	0	0	0	0	0	0	0	0	0	0	0	0	0	0	0	0	0	0
UMP	0	0	0	0	0	0	0.00146744	0	0	0.000888534	0	0	0	0	0	0	0	0	0	0.000968856	0	0	0	0	0	0	0	0.0018737	0	0	0	0.00385471	0	0	0	0	0	0	0	0	0	0	0	0	0	0	0.000518378	0	0
Undecanoic acid	0.0011066	0.000765102	0.000663438	0	0.000786454	0.000613442	0.000751421	0.000684386	0.00102298	0.00075119	0.000739886	0.00108802	0.000745821	0	0	0.000891104	0.000849693	0.000806131	0.000788654	0	0	0	0.000754428	0.0014657	0.0012023	0.00112523	0.0015524	0.00121864	0	0	0.00181597	0	0.00190746	0.000929311	0.00169623	0.00105569	0.000768482	0.00176765	0.000961578	0.00136769	0.000969391	0.00133074	0.00111905	0	0	0.00066454	0.000691171	0	0.00145726
Uracil	0.00707162	0.00519689	0.00518299	0.00385134	0.00358971	0.00397123	0.0051506	0.00692288	0.00986131	0.004277	0.00582331	0.00644557	0.00359946	0.0044259	0.00417686	0.00342687	0.00645017	0.00674974	0.0071485	0.0060697	0.00921315	0.00931665	0.0113383	0.00567794	0.00825223	0.00318082	0.00655305	0.00738295	0.00407687	0.00845387	0.00663507	0.00469561	0.00889399	0.00277418	0.00357999	0.00344391	0.00554028	0.0119234	0.00481395	0.00331269	0.0103226	0.00276036	0.0035316	0.00686689	0.00615062	0	0.00328768	0.00167521	0.00392983
Uridine	0.00591543	0.00536049	0.00513016	0.00594713	0.00592454	0.00517662	0.0150337	0.00489776	0.0154003	0.00579446	0.0070394	0.00707849	0.00714275	0.005878	0.00391004	0.00372742	0.00373282	0.00410975	0.0071286	0.00406716	0.00495955	0.010267	0.00727119	0.0133014	0.00522087	0.003297	0.00380141	0.00507752	0.00540372	0.00333813	0.00549177	0.00718326	0.00413314	0.00294056	0.00515854	0.00520935	0.00478821	0.00637917	0.00290707	0.00676786	0.00521816	0.00443528	0.00534304	0.00492475	0.00942632	0.00509336	0.00666544	0.0054278	0.0118308
Urocanic acid	0.00424626	0.00250758	0.00267385	0.00193149	0.0041134	0.00369676	0	0	0	0.00209887	0.00122451	0	0.00161937	0	0.0027449	0.00276237	0.00270836	0.00435974	0.00260213	0.00104025	0.00165889	0.00816073	0.00158788	0.00312881	0.00724404	0.00488343	0.00935842	0	0.00433941	0.00678668	0.00266813	0	0.00082225	0.00257548	0.00217276	0.00248701	0.00117522	0.00226082	0.0164477	0.00188295	0.00353738	0.00368757	0.00386999	0.00236217	0.00270668	0.00175289	0.00219938	0.00135626	0.0104201
Val	0.0211337	0.0269205	0.045765	0.0183152	0.0401783	0.0314109	0.284589	0.0413569	0.161336	0.0514427	0.208918	0.129952	0.045512	0.0564893	0.0593597	0.066695	0.0630992	0.0740137	0.0452009	0.031511	0.0524214	0.0582468	0.0827741	0.0291682	0.0535515	0.0328184	0.0843535	0.0425378	0.0547931	0.049159	0.0495512	0.0821338	0.0393696	0.0378473	0.0289963	0.0560532	0.0970551	0.932669	0.118698	0.0313861	0.201545	0.0407754	0.0428583	0.0864101	0.0530133	0.0493054	0.0599126	0.0426871	0.0535598
Vanillic acid	0.00252659	0.00165218	0.00247035	0.00200204	0.00321797	0.00233692	0.0100404	0.000734815	0.00500708	0.00174063	0.00265166	0.00471625	0.00129325	0.000936151	0.00115022	0.00121813	0.000778628	0.00119036	0.0017105	0.001659	0.000871019	0.00395868	0.00147498	0.00292597	0.00308404	0.00604035	0.00867876	0.00425493	0.00172805	0.00218169	0.00159591	0.0049989	0.00120462	0.00170297	0	0.00124978	0.00535098	0.00595538	0.00282105	0.0033028	0.00184713	0.00605091	0.00163903	0.000736003	0.00156471	0.00216019	0.000981851	0.00117924	0.00808361
Xanthine	0.0350451	0.0176063	0.0234814	0.0103612	0.0130948	0.0156985	0.00816072	0.020939	0.0153325	0.00833153	0.00921007	0.0142831	0.00793091	0.00724779	0.0109356	0.00983229	0.0178548	0.021938	0.0313584	0.0228786	0.0323419	0.0360651	0.0234766	0.00829982	0.0192065	0.00918376	0.024847	0.00727124	0.010014	0.0275516	0.0174063	0.00923908	0.00841403	0.0159778	0.0119068	0.0116285	0.032217	0.0680547	0.0133997	0.0220482	0.0438699	0.0168087	0.0108953	0.0254643	0.0251544	0.00678442	0.0154043	0.00727918	0.00995345
Xanthosine	0.0007415	0.000959942	0	0	0	0	0.00175868	0.000891503	0.00287791	0.000721759	0.00162323	0.00181638	0	0.00137355	0.00131059	0.00117243	0.00132707	0.00118283	0.00190205	0.000828762	0.000931507	0.00377312	0.00199692	0.00127299	0	0	0	0	0	0	0	0	0	0.000663793	0	0.000736141	0.00126629	0.00122358	0.000740288	0.0011659	0.00119776	0.000952072	0.000602004	0.00121656	0.00111615	0	0.00151153	0.00120456	0.00180632
Xanthurenic acid	0	0	0.000886711	0	0.00537771	0.000787441	0	0	0	0	0	0	0	0	0	0	0	0	0	0	0	0	0	0	0	0	0	0	0	0	0	0	0	0.000956778	0.000565411	0.00097521	0	0	0	0	0	0	0	0	0	0	0	0	0
beta-Ala	0.00352304	0.00373236	0.00681168	0.00201514	0.00416474	0.00548132	0.0134567	0.00557301	0.0299736	0.00646614	0.0167319	0.0144846	0.00625318	0.00747875	0.00513385	0.00385199	0.00654181	0.00453571	0.00597203	0.00550814	0.0066486	0.00712251	0.0105281	0.0534586	0.172595	0.11681	0.00331326	0.151282	0.167219	0.0602844	0.0375121	0.0190293	0.0251827	0.00284487	0.0159005	0.0408085	0.0608182	0.166248	0.0564985	0.00484599	0.0242137	0.0039268	0.00572222	0.00773399	0.009483	0.00378864	0.0097271	0.00721215	0.00582701
beta-Ala-Lys	0	0	0	0	0	0.00041507	0.000501826	0.000622222	0.000835773	0	0.000546101	0.000614223	0	0	0.000642225	0.000722669	0.00142322	0.0014	0	0	0.000382047	0	0.000457843	0	0.000962606	0	0.00131199	0	0	0.000825757	0.000769137	0.000478173	0.000699931	0	0	0	0.000571179	0.000731162	0	0	0	0	0	0.00110883	0	0.000523001	0.000325765	0.000218029	0
γ-Butyrobetaine	0.00507446	0.00661244	0.00975323	0.00383634	0.00654844	0.00539903	0.0619785	0.0245795	0.525281	0.0266577	0.163829	0.0347749	0.113973	0.0980149	0.0752202	0.0321549	0.0938129	0.0467838	0.100263	0.122756	0.121722	0.125679	0.248269	0.166954	0.133427	0.166989	0.175279	0.0706543	0.149804	0.176586	0.0759592	0.100279	0.118163	0.126981	0.091101	0.170665	0.276971	0.183677	0.392708	0.119288	0.166631	0.0898546	0.0502793	0.075398	0.0545202	0.0309412	0.0862076	0.0341373	0.0265345
γ-Glu-2-aminobutyric acid	0.00042474	0.000296642	0	0	0.000523691	0.000410031	0.000341687	0	0	0	0	0.000315344	0	0	0	0	0	0	0	0	0	0	0	0	0.00056641	0	0	0	0.000504048	0	0.000579036	0	0.000700686	0	0.000318396	0	0	0.000522521	0	0	0.000224705	0	0.000930429	0.000305669	0.00150759	0	0	0.000519532	0
[truncated: 65 more columns]

## Sheet: S4.
	01_C1	01_C2	01_C3	01_T1	01_T2	01_T3	02_T1	02_T2	02_T3	02_C1	02_C2	02_C3	03_C1	03_C2	03_C3	03_T1	03_T2	03_T3	04_T1	04_T2	04_T3	04_C1	04_C2	04_C3	05_C1	05_C2	05_C3	05_T1	05_T2	05_T3	06_C1	06_C2	06_C3	06_T1	06_T2	06_T3	07_T1	07_T2	07_T3	07_C1	07_C2	07_C3	09_C1	09_C2	09_C3	09_T1	09_T2	09_T3	10_C1
2-Hydroxybutyric acid	0	0	52.0856	0	0	34.3143	365.034	39.1926	134.7	24.4573	205.894	102.832	0	33.9841	0	0	29.1798	0	41.4808	0	29.8868	0	76.5055	33.0998	0	0	0	0	0	0	0	91.5148	0	0	0	34.5885	28.3887	578.608	129.317	0	56.6164	0	0	56.1144	0	0	0	0	0
2-Oxoglutaric acid	0	0	0	0	0	0	0	0	0	0	0	0	0	0	0	0	0	0	0	0	0	0	0	0	0	0	0	0	0	0	0	0	0	0	0	0	0	0	0	0	0	0	0	0	0	0	0	0	0
2-Oxoisovaleric acid	0	0	0	0	0	0	0	0	0	0	0	0	0	0	0	0	0	0	0	0	0	0	0	0	0	0	0	0	0	0	0	0	0	0	0	0	0	0	0	0	0	0	0	0	0	0	0	0	0
2-Phosphoglyceric acid	0	0	0	0	0	0	0	0	0	0	0	0	0	0	0	0	0	0	0	0	0	0	0	0	0	0	0	0	0	0	0	0	0	0	0	0	0	0	0	0	0	0	0	0	0	0	0	0	0
3-Hydroxybutyric acid	74.2272	75.5836	211.613	0	125.973	112.474	388.537	142.43	265.534	211.346	240.001	238.241	102.982	120.377	38.2152	36.0326	88.3515	63.6859	159.413	187.492	110.532	260.805	156.376	201.595	487.809	349.254	555.87	2054.54	251.308	308.913	788.251	1014.16	492.066	155.436	470.63	451.42	210.364	289.798	147.081	47.9202	187.221	91.5767	55.2933	96.0072	52.1032	78.0201	62.0715	93.7867	39.0453
3-Phosphoglyceric acid	0	0	0	0	0	0	0	0	0	0	0	0	0	0	0	0	0	0	32.7189	53.628	0	66.5017	42.6277	0	0	0	0	0	0	0	0	0	0	0	0	0	0	0	0	0	0	0	0	0	0	0	0	0	0
5-Aminovaleric acid	70.4862	219.605	188.771	589.043	1848.08	2090.82	5102.35	543.246	3178.62	565.643	2472.75	1595.3	583.702	669.583	256.651	234.617	509.545	401.553	213.295	181.078	618.99	587.308	1541.21	1181.95	7639.8	3280.03	2189.54	15655.1	9237.85	1888.37	6218.7	5545.31	7418.56	141.033	1551.17	5544.92	453.666	5231.05	5277.02	200.384	1742.75	270.779	128.195	782.756	157.426	214.116	229.257	159.465	182.483
6-Phosphogluconic acid	0	0	0	0	0	0	0	0	0	0	0	0	69.6569	0	40.8154	51.0448	49.7622	0	70.3048	72.4191	71.5899	69.2546	0	0	0	0	0	0	0	0	0	0	0	0	0	0	146.805	0	0	58.3666	81.2177	60.1468	0	0	0	0	0	0	0
ADP	0	0	0	0	0	0	0	0	0	0	0	0	0	0	0	0	0	0	0	0	0	0	0	0	0	0	0	0	0	0	0	0	0	0	0	0	0	0	0	0	0	0	0	0	0	0	0	0	0
AMP	33.0529	28.6426	27.753	86.786	89.777	58.815	132.779	21.856	39.4117	157.08	42.6444	65.8898	33.3944	52.1673	15.356	11.9577	0	15.5426	40.716	86.6507	31.1232	48.469	49.1021	30.6329	0	21.6116	0	54.3566	82.5585	0	31.4228	110.869	17.8375	0	29.6729	51.1298	19.3407	0	0	0	0	30.8725	26.7337	27.0469	120.217	33.479	77.4092	78.218	0
ATP	0	0	0	0	0	0	0	0	0	0	0	0	0	0	0	0	0	0	0	0	0	0	0	0	0	0	0	0	0	0	0	0	0	0	0	0	0	0	0	0	0	0	0	0	0	0	0	0	0
Acetyl CoA_divalent	0	0	0	0	0	0	0	0	0	0	0	0	0	0	0	0	0	0	0	0	0	0	0	0	0	0	0	0	0	0	0	0	0	0	0	0	0	0	0	0	0	0	0	0	0	0	0	0	0
Adenine	36.944	26.318	17.068	29.0996	38.1365	50.0928	141.703	28.2393	27.1389	53.9262	18.1678	27.6063	79.6996	44.5127	27.202	18.2649	10.7566	13.1863	10.9426	25.7192	7.46512	13.0681	9.80408	8.99892	294.609	30.3891	25.2994	176.575	125.001	150.951	65.2506	124.473	86.3914	5.30861	29.1776	26.9074	20.0893	21.7122	6.90896	8.47502	13.8863	6.58701	39.297	8.94256	69.8643	15.9327	23.4445	26.9372	5.67922
Adenosine	6.4314	11.1218	7.81894	19.6202	18.3761	12.8469	337.249	23.3284	45.7765	124.15	45.0788	54.9217	57.2349	33.1036	14.6249	7.82635	10.5594	8.37186	18.399	15.964	4.99579	15.1413	8.24623	67.1376	9.69316	14.2135	5.55373	23.5368	35.5271	6.19392	7.41361	45.5536	9.64857	4.35302	10.9775	24.2984	10.7311	14.6245	2.71714	6.14364	7.93566	5.55253	15.9369	7.22782	28.6692	9.51743	30.1217	21.884	7.24191
Ala	392.982	456.763	709.076	332.851	567.604	452.377	3833.46	1251.37	3448.41	1075.5	2525.01	2603.02	807.199	1046.36	847.246	795.962	1080.99	1145.21	940.1	692.794	1138.05	1216.77	1528.92	711.87	1615.34	1054.3	1209.68	5508.92	1912.38	910.389	2073.64	5037.99	930.204	487.758	1100.56	1291.96	1123.99	5411.35	1492.13	509.757	1487.23	574.571	531.193	1499.26	932.194	650.6	900.589	727.438	753.448
Anthranilic acid	0	0	0	0	0	0	0	0	0	0	0	0	0	0	0	0	0	0	0	0	0	0	0	0	0	0	0	0	0	0	0	0	0	0	0	0	0	0	0	0	0	0	0	0	0	0	0	0	0
Arg	262.556	295.298	51.5102	445.024	851.498	718.381	288.06	48.5151	76.601	309.008	61.6706	77.9562	109.62	162.038	66.9343	54.6023	77.1284	47.1058	115.49	172.824	34.0826	124.417	58.9902	297.919	119.626	108.267	66.2487	124.104	212.224	30.9128	77.014	114.883	92.2648	18.4456	154.661	104.712	53.0347	53.6104	76.2935	52.9076	26.2456	53.9636	257.998	82.8778	587.317	376.028	542.826	524.036	350.313
Asn	0	37.6901	0	20.0699	0	0	0	0	11.6827	0	17.8113	0	20.2349	85.7213	45.1048	44.8225	50.8984	13.9397	12.9196	0	12.3253	22.6259	0	30.2832	0	0	0	42.2921	0	0	17.4335	35.6168	41.8254	9.86122	0	16.7724	31.8447	21.188	0	0	0	0	0	0	15.4375	13.7177	27.2741	14.9843	0
Asp	3318.09	2710.27	1850.73	1951.73	3160.91	2859.62	1416.17	1038.94	2581.76	1221.9	1798.78	1675.42	1721.46	1561.45	1121.83	808.071	1651.26	1679.28	1426.58	930.542	2596.57	2099.5	3223.14	1896.12	2344.09	1128.12	1026.2	2948.65	2362.32	1757.99	2790.79	2102.75	2068.52	1530.81	2493.97	3248.83	1177.09	1634.13	1087.37	1370.61	1812.22	1037.05	826.785	2161.03	2686.02	566.67	2220.54	1578.22	1182.89
Betaine	0	0	0	0	0	0	61.9686	0	85.6892	0	102.425	0	0	48.6298	0	0	0	0	0	0	66.0672	0	0	0	0	0	0	466.657	0	0	0	271.609	36.2891	0	0	60.9975	0	259.483	0	0	42.9629	0	0	0	0	0	0	0	0
Betaine aldehyde_+H2O	0	0	0	0	0	0	0	0	0	0	0	0	0	0	0	0	0	0	0	0	0	0	0	0	0	0	0	0	0	0	0	0	0	0	0	0	0	0	0	0	0	0	0	0	0	0	0	0	0
Butyric acid	49801.8	39742.2	39829.6	16883.1	37938.1	43902.4	53518.1	59659.7	78379.8	29330	47618.2	53411.7	38643.1	36134.4	28307.7	21187.7	45750.2	27691.8	51945.5	13671.7	31870.7	109032	53770.4	47471.5	42527.2	34367.4	47296.5	63842.4	51354	16258.8	134154	131488	65868.8	39324	109480	76058.2	31498.8	26185.1	94025.4	42114.4	26981.3	59919.4	11775.1	56646.4	42888	25098.8	47517.9	25631.5	30140.2
CDP	0	0	0	0	0	0	0	0	0	0	0	0	0	0	0	0	0	0	0	0	0	0	0	0	0	0	0	0	0	0	0	0	0	0	0	0	0	0	0	0	0	0	0	0	0	0	0	0	0
CMP	0	0	0	0	0	0	0	0	0	0	0	0	0	0	0	0	0	0	0	0	0	0	0	0	0	0	0	0	0	0	0	0	0	0	0	0	0	0	0	0	0	0	0	0	0	0	0	22.0381	0
CTP	0	0	0	0	0	0	0	0	0	0	0	0	0	0	0	0	0	0	0	0	0	0	0	0	0	0	0	0	0	0	0	0	0	0	0	0	0	0	0	0	0	0	0	0	0	0	0	0	0
Carnosine	0	0	4.30256	0	0	9.5666	0	0	47.0877	6.47989	18.5995	8.21901	0	12.2978	0	0	8.5892	3.87035	0	0	9.70544	0	8.3728	0	8.12371	8.57027	0	67.3309	9.14562	9.62689	7.66137	19.771	0	0	0	6.47126	0	24.8905	11.9566	0	0	0	0	0	0	0	0	20.6355	0
Cholic acid	248.27	333.6	375.488	191.093	249.692	191.946	1455.59	119.068	196.824	113.62	1217.89	216.521	80.4765	201.109	135.91	153.842	303.198	160.834	121.875	1003.97	875.187	309.48	488.009	8229	23216.8	25253.7	35121.3	28096.6	16187	24031.6	11217.8	9461.11	14701.7	13730.1	11421	16503.6	34486	39260.7	16228	6720.2	27806	17407.7	104.088	446.866	77.3284	68.9774	108.322	93.7641	119.436
Choline	158.273	147.584	126.096	110.016	112.005	98.6298	114.959	95.4846	142.948	68.6055	175.528	99.1203	168.654	342.009	75.8335	60.5064	135.364	62.5764	124.674	72.0856	112.199	181.429	96.6935	341.051	191.133	84.3097	68.4238	227.45	175.933	103.45	92.3134	769.259	243.751	22.9273	67.8365	165.43	244.893	226.934	193.996	139.681	124.377	91.5922	35.1334	82.694	72.3215	20.2265	216.922	35.2443	76.751
Citric acid	88.4435	57.3169	59.2475	50.1357	54.8805	34.8486	44.0112	0	77.9579	0	148.898	39.5774	71.758	245.374	53.4383	52.7151	162.421	40.9229	350.357	187.769	89.4824	473.423	179.601	252.41	148.812	52.5429	0	97.8909	152.328	143.705	0	0	0	0	0	0	92.6059	51.2717	0	39.2815	28.6732	93.2512	0	81.7126	74.3448	0	71.34	0	0
Citrulline	501.915	529.991	696.841	263.347	423.984	473.204	515.967	534.487	792.437	677.335	510.211	678.175	780.164	631.692	808.273	672.096	745.72	769.229	474.461	233.51	550.246	490.277	758.161	176.524	616.866	462.899	907.109	399.359	494.712	586.07	737.39	302.197	431.771	444.791	552.967	595.648	323.143	566.937	528.69	441.484	470.693	268.457	709.104	746.847	769.15	265.335	517.178	431.171	377.864
CoA_divalent	0	0	0	0	0	0	0	0	0	0	0	0	0	0	0	0	0	0	0	0	0	0	0	0	0	0	0	0	0	0	0	0	0	0	0	0	0	0	0	0	0	0	0	0	0	0	0	0	0
Creatine	5.42458	7.70086	6.97282	5.13841	6.17877	5.22521	212.294	30.2894	50.1436	20.1642	118.025	22.2676	6.92613	16.2402	5.45755	5.37384	11.8447	6.81138	7.08285	4.57272	34.3564	9.85504	51.6996	46.5109	6.929	4.28272	0	1530.36	11.1084	13.1587	315.209	763.35	499.293	5.64753	83.2251	1736.68	6.1409	2059.92	84.2262	8.91895	513.15	5.85383	6.25936	99.8229	21.3541	3.61136	6.45773	6.01839	5.74021
Creatinine	0	10.2729	5.58116	2.618	12.7869	7.66577	185.205	52.541	151.634	58.2936	180.955	50.0808	6.03346	68.7791	5.36928	5.77974	15.346	20.1838	0	2.57687	42.1987	36.5863	131.549	120.235	4.08029	4.75852	0	671.371	10.9817	5.65818	392.72	698.083	304.169	1.9612	191.467	1018.4	16.2023	665.255	826.71	2.97701	190.55	0	2.07456	90.6351	7.02639	4.08454	4.4958	6.35148	4.70033
Cys	0	0	0	0	0	0	0	0	0	0	0	0	0	0	0	0	0	0	0	0	0	0	0	0	0	0	0	0	0	0	0	0	0	0	0	0	0	0	0	0	0	0	0	0	0	0	0	0	0
Cytidine	0	0	4.40838	0	0	6.12367	41.7158	3.52879	5.90192	3.94258	8.02997	5.38137	0	0	0	0	0	0	2.97502	0	2.0363	0	3.45006	4.42476	0	0	0	12.7447	19.1617	0	3.98784	43.604	3.69328	0	3.71469	7.27703	0	18.2722	3.12416	0	6.85417	0	4.64914	4.68351	0	0	0	0	4.89663
Cytosine	6.25967	5.88534	8.13834	5.74784	4.89242	5.90027	4.653	5.36072	7.3037	4.54058	3.16108	3.95877	4.2624	5.80068	3.03043	3.41332	2.85712	4.12366	5.73034	2.95014	4.08288	3.23982	7.03416	4.29912	8.70216	3.92599	0	4.51688	7.68145	4.01422	6.63254	14.3528	4.7149	2.72042	3.13031	4.14579	8.39877	10.4551	0	0	5.06556	3.11291	5.36492	3.9774	8.89862	0	6.51674	4.96143	4.19103
Deoxycholate	2277.36	5929.39	9451.71	1118.45	6697.59	2768.78	8429.52	4747.98	4052.95	2952.37	6922.44	5296.68	2353.89	5771.83	5359.91	6500.8	6901.05	5645.08	3655.44	3940.51	7868.66	2213.27	10170.4	1494.13	2413.41	2217.39	3813.84	5849.49	1860.33	1140.12	7301.94	3955.97	5904.03	8110.23	4638.59	6826.58	11869.2	12576	11051.4	31227	13392.7	24452.3	9328.02	5147.05	3850.07	3712.11	4537.53	4374.28	5617.56
Dihydroxyacetone phosphate	0	0	0	0	0	0	0	0	0	0	0	0	0	0	0	0	0	0	0	0	0	0	0	0	0	0	0	0	0	0	0	0	0	0	0	0	0	0	0	0	0	0	0	0	0	0	0	0	0
Erythrose 4-phosphate	0	0	0	0	0	0	0	0	0	0	0	0	0	0	0	0	0	0	0	0	0	0	0	0	0	0	0	0	0	0	0	0	0	0	0	0	0	0	0	0	0	0	0	0	0	0	0	0	0
Fructose 1,6-diphosphate	0	0	0	0	0	0	0	0	0	0	0	0	0	0	0	0	0	0	0	0	0	0	0	0	0	0	0	0	0	0	0	0	0	0	0	0	0	0	0	0	0	0	0	0	0	0	0	0	0
Fructose 6-phosphate	0	0	0	0	0	0	0	0	0	0	0	0	0	0	0	0	0	0	0	37.9662	0	152.041	0	0	0	0	0	0	0	0	0	47.1153	0	0	0	0	0	0	0	0	22.6065	0	0	0	0	0	0	0	0
Fumaric acid	0	0	0	0	0	0	0	0	0	0	0	0	0	0	0	0	0	0	0	0	0	0	0	0	0	0	0	0	0	0	0	0	0	0	0	0	0	0	0	0	0	0	0	0	0	0	0	0	0
GABA	23.0111	45.4853	51.8867	511.707	930.737	454.189	163.298	52.4553	357.88	65.838	164.031	115.404	66.3486	214.586	45.4338	52.0391	74.5235	48.0703	63.6631	21.7686	42.9657	233.653	136.629	459.334	2665.03	692.548	681.369	1803.37	721.216	1628.86	1831.8	1815.67	3004.51	25.4009	596.326	1022.16	139.776	176.006	499.785	35.2668	86.9652	21.5889	19.7831	106.029	25.0481	18.2466	35.5492	24.9464	29.3819
GDP	0	0	0	0	0	0	0	0	0	0	0	0	0	0	0	0	0	0	0	0	0	0	0	0	0	0	0	0	0	0	0	0	0	0	0	0	0	0	0	0	0	0	0	0	0	0	0	0	0
GMP	0	0	0	0	0	0	0	0	0	0	0	0	0	0	0	0	0	0	0	0	0	0	0	0	0	0	0	0	0	0	0	0	0	0	0	0	0	0	0	0	0	0	0	0	0	0	0	0	0
GTP	0	0	0	0	0	0	0	0	0	0	0	0	0	0	0	0	0	0	0	0	0	0	0	0	0	0	0	0	0	0	0	0	0	0	0	0	0	0	0	0	0	0	0	0	0	0	0	0	0
Gln	11.1768	32.6143	32.0562	13.8834	32.1296	23.9582	338.588	16.1116	67.5784	42.8442	113.917	54.3163	72.1772	176.979	30.6873	43.7507	98.0102	36.9229	33.3811	37.3372	51.9786	87.1859	110.54	62.695	90.6745	36.4295	41.8485	622.801	173.96	57.3315	178.547	433.749	222.426	17.4609	134.157	255.534	70.7239	452.835	100.908	15.5999	48.2661	21.7207	19.943	156.192	75.3109	30.5798	85.5991	147.056	22.7436
Glu	10909.6	9668.22	8792.91	8562.66	12098.8	11385.7	4788.44	8139.69	7415.96	9665.3	6033.72	7288.75	8876.82	7727.03	8896.84	7588.2	9685.63	9312.89	14553.3	9175.84	11241.3	13995.8	13070.4	6323.61	9825.97	6913.18	7592.54	12998.1	8587.01	8475.7	8087.26	6539.04	5487.5	5714.47	7742.54	7527.25	7470.11	5810.94	5489.11	8363.09	8664.88	6828.67	10272.4	12140.7	16937.9	7230.35	14755.9	9593.97	11331.2
Gluconic acid	0	58.8226	0	45.8044	38.2065	30.2642	337.184	0	110.4	0	120.548	52.559	0	83.0292	0	25.7161	0	0	0	27.3167	54.7226	0	69.8	83.2793	0	0	0	236.658	0	63.0818	0	1245.84	63.4649	0	0	0	36.2565	1222.45	0	0	65.3947	0	0	74.2102	0	0	24.7741	0	0
Glucose 1-phosphate	0	0	0	0	0	0	29.3862	0	0	0	0	0	0	0	0	0	0	0	0	0	46.029	23.5013	73.1742	0	0	0	0	0	0	0	0	0	0	0	0	0	0	0	0	0	0	0	0	0	0	0	0	0	0
Glucose 6-phosphate	0	0	0	0	0	0	52.2074	0	0	0	50.1018	0	0	0	0	0	54.535	0	55.3332	226.429	361.56	0	510.257	0	0	0	0	78.3492	0	55.1724	0	223.518	0	0	0	26.5059	0	82.8426	0	0	44.2376	0	0	163.775	0	0	0	0	0
Glutathione (GSH)	0	0	0	0	0	0	0	0	0	0	0	0	0	0	0	0	0	0	0	0	0	0	0	0	0	0	0	0	0	0	0	0	0	0	0	0	0	0	0	0	0	0	0	0	0	0	0	0	0
Glutathione (GSSG)_divalent	0	0	0	0	0	0	0	0	0	0	0	0	0	0	0	0	0	0	0	0	0	0	0	0	0	0	0	0	0	0	0	0	0	0	0	0	0	0	0	0	0	0	0	0	0	0	0	0	0
Gly	251.635	293.949	465.929	244.433	426.595	337.647	2750	719.738	1947.47	801.244	2586.05	1159.19	586.441	676.016	528.479	422.002	692.588	678.268	717.077	376.82	775.722	934.298	938.057	423.325	641.707	434.019	599.4	14404.9	903.808	638.763	2103.74	15819.6	10117.9	330.608	1297.63	1472.8	535.941	11642.1	783.249	323.782	1436.16	341.585	283.969	835.168	665.32	327.769	550.274	358.286	568.52
Glyceraldehyde 3-phosphate	0	0	0	0	0	0	0	0	0	0	0	0	0	0	0	0	0	0	0	0	0	0	0	0	0	0	0	0	0	0	0	0	0	0	0	0	0	0	0	0	0	0	0	0	0	0	0	0	0
Glycerol 3-phosphate	0	0	0	0	0	0	0	0	0	38.4941	37.5989	0	0	92.6741	0	0	0	0	0	29.9605	31.3821	0	39.0002	0	0	0	0	0	0	0	0	0	0	0	0	0	0	0	0	0	0	0	0	31.0444	0	0	0	0	0
Glycocholic acid	8.62195	10.3542	11.3398	10.0555	69.0017	9.36803	386.085	23.5755	31.1085	20.1223	121.66	15.3543	16.4611	10.0205	14.075	12.3072	27.4358	165.201	11.2305	10.574	18.1494	125.169	18.2284	17.858	33.8698	32.3724	48.271	685.317	34.6007	30.0958	53.7359	183.37	623.455	17.7003	21.9244	35.5266	25.5716	423.718	71.9431	20.4193	63.6153	33.7768	9.34831	25.85	9.03861	17.3019	10.7632	10.3193	8.98724
Glycolic acid	0	0	0	0	0	0	0	0	0	0	0	0	0	0	0	0	0	0	0	0	0	0	0	0	0	0	0	0	0	0	0	0	0	0	0	0	0	0	0	0	0	0	0	0	0	0	0	0	0
Glyoxylic acid	0	0	0	0	0	0	0	0	0	0	0	0	0	0	0	0	0	0	0	0	0	0	0	0	0	0	0	0	0	0	0	0	0	0	0	0	0	0	0	0	0	0	0	0	0	0	0	0	0
Guanine	23.2969	219.112	26.6801	24.1322	322.342	25.1851	26.235	16.748	37.8117	34.1816	125.804	20.6747	26.0451	28.3272	18.4843	13.8273	11.7407	12.4175	134.981	136.442	94.1355	165.519	30.5528	25.2359	63.113	159.521	326.395	29.1131	320.556	37.1484	607.422	114.943	208.533	1571.79	607.436	1261.4	34.1766	25.9023	32.7946	8.35246	21.495	7.70462	60.9565	87.5218	33.0021	13.3468	71.0857	77.4841	14.3454
Guanosine	2.79816	4.0868	5.15812	5.38274	3.84822	3.88999	81.5544	10.2893	63.2782	17.1885	35.2627	27.3155	12.8915	19.0837	9.84968	3.71002	8.39048	5.44195	25.8724	5.30353	6.76115	28.0901	27.4696	34.5062	0	2.44875	6.36309	9.27584	6.27281	4.24161	3.04077	7.88666	8.54105	2.30319	4.8781	9.36981	0	16.0765	12.6454	0	11.1014	12.5238	3.41716	7.31849	5.81965	5.89065	14.1202	5.83144	26.6118
His	87.6163	141.404	167.416	126.463	208.295	191.515	278.484	97.2806	251.63	205.002	184.445	169.882	200.078	197.08	207.524	147.728	196.304	162.415	126.59	102.636	178.238	99.825	196.824	99.9009	184.234	118.528	128.515	206.631	303.229	156.218	236.551	585.136	157.135	61.6168	174.367	221.507	226.362	834.96	159.398	154.942	266.782	86.0585	114.971	187.014	176.843	141.872	252.225	174.098	126.414
Homoserine	16.8075	20.9923	27.6491	25.1794	31.4494	21.2222	181.11	39.9876	136.539	26.9508	52.6544	77.6572	24.394	35.3168	16.6647	15.1403	40.4643	28.0273	111.967	45.5096	54.8591	65.1511	151.213	38.2092	66.6318	28.0652	26.9958	49.1751	34.6546	32.6816	53.7941	87.3933	31.6944	16.8548	32.6948	44.5932	76.6104	107.9	46.4824	34.5819	71.882	27.3804	16.3888	97.1533	62.6039	19.8424	51.635	54.2242	16.3913
Hydroxyproline	0	0	14.6168	8.26391	11.6779	19.7324	34.8381	20.784	86.3332	40.012	32.7612	40.118	26.4364	23.4172	22.1274	11.625	24.3144	0	20.9898	18.141	19.2821	58.1972	27.0168	100.114	27.2272	26.0317	0	1095.76	62.0378	24.2622	145.549	845.394	392.36	5.79959	76.1526	848.845	25.7836	50.7877	39.218	17.1987	26.8655	0	0	150.162	12.4666	14.8565	32.3087	10.565	10.2968
Hypoxanthine	318.247	264.539	160.516	35.0909	104.252	235.308	101.519	557.728	478.796	51.0113	227.289	281.28	242.816	275.648	402.67	357.068	549.203	461.253	213.55	234.69	479.739	205.36	618.465	36.7844	224.191	25.3335	64.1893	64.375	121.762	261.427	696.456	201.327	360.42	188.044	546.519	399.074	74.7526	361.572	362.62	124.95	611.578	36.0593	84.6277	394.597	153.034	30.9133	109.691	51.2354	76.6541
IMP	0	0	0	0	0	0	0	0	0	0	0	0	0	0	0	0	0	0	0	0	0	0	0	0	0	0	0	0	0	0	0	0	0	0	0	0	0	0	0	0	0	0	0	0	0	0	0	0	0
Ile	54.1221	52.2266	74.7252	34.6147	68.2997	58.3786	361.325	83.0511	225.662	74.6	336.875	186.101	77.7047	125.198	102.173	123.956	150.439	192.232	89.0533	60.3425	96.431	114.443	135.906	71.147	107.797	57.5925	230.87	76.8186	68.5143	125.948	102.337	131.676	96.6138	77.1676	65.0506	88.5714	145.952	1498.33	309.662	46.9563	227.729	86.424	67.2511	149.797	116.13	84.4212	110.72	69.6803	121.707
Inosine	16.0413	65.819	47.184	28.3298	52.3173	40.3182	415.076	177.821	1173.09	176.319	520.06	611.698	209.201	201.018	123.983	32.9835	163.042	41.6704	626.944	53.6318	70.6385	518.16	525.822	612.559	0	29.8723	10.7421	8.17707	33.1121	8.19469	25.3416	21.5149	21.6509	18.2185	103.765	197.044	25.8341	118.461	192.033	97.3622	85.8229	81.366	20.5509	271.076	81.4752	34.5028	231.791	42.2044	267.335
Isocitric acid	0	0	0	0	0	0	0	0	0	0	0	0	0	0	0	0	0	0	0	0	0	0	0	0	0	0	0	0	0	0	0	0	0	0	0	0	0	0	0	0	0	0	0	0	0	0	0	0	0
Lactic acid	947.852	773.031	802.302	1022.34	1317.18	598.297	11612.6	880.78	2237.54	660.968	4856.47	2185.18	910.756	1125.79	666.538	954.389	849.564	718.974	902.563	631.982	597.605	908.598	1296.72	1185.83	1000.5	796.112	2753.95	1053.1	1119.52	900.271	829.554	2465.28	757.935	627.88	919.701	975.889	729.462	29929.3	868.237	670.439	810.894	779.397	1260.66	5087.14	769.598	524.848	764.538	561.797	666.011
Leu	58.5389	68.4013	136.479	34.8779	88.4491	72.2529	586.11	96.0128	284.256	81.9333	516.431	241.962	86.0877	133.706	130.321	175.456	166.519	249.025	80.4369	65.4401	138.806	120.977	177.405	78.8549	183.099	94.9894	274.044	137.027	135.264	170.282	124.366	150.503	158.052	100.779	67.2219	124.51	269.718	3072.12	528.797	66.7985	508.17	111.339	94.9033	192.391	124.5	113.794	161.973	97.9078	182.354
Lys	1510.79	1483.6	1739.51	1498.16	2850.38	2400.87	1283.97	780.879	1761.43	1043.84	1025.81	1182.57	2185.48	1952.11	1991.17	1407.56	1850.25	1556.99	1018.53	955.564	1142.03	1321.22	1426.86	1383.48	1229.24	1558.53	2247.4	804.911	1534.14	745.375	2691.56	3431.01	1944.17	836.759	1845.97	2371.96	1139.67	339.256	1273.79	1168.76	473.22	746.649	1437.36	1692.44	2571.46	1721.88	2170.44	2001.26	1172.75
Malic acid	163.529	214.939	285.915	99.9427	173.98	127.778	221.06	145.791	522.401	82.7345	409.59	133.182	112.299	575.772	123.602	165.526	503.567	256.108	221.174	521.949	1174.17	357.472	1011.93	329.034	251.027	118.327	217.987	426.373	212.377	672.998	144.261	165.881	79.487	123.373	86.7975	345.671	661.932	856.499	130.336	138.201	975.694	165.593	53.6077	414.38	243.847	48.4589	205.765	64.1927	51.7474
Malonyl CoA_divalent	0	0	0	0	0	0	0	0	0	0	0	0	0	0	0	0	0	0	0	0	0	0	0	0	0	0	0	0	0	0	0	0	0	0	0	0	0	0	0	0	0	0	0	0	0	0	0	0	0
Met	90.0964	83.7469	64.359	33.8476	70.5137	73.3226	125.784	80.1472	167.715	66.7813	107.176	103.523	41.5579	74.9701	67.5232	76.8285	73.6842	92.1325	43.8513	50.5595	90.1748	72.5863	94.6134	58.8711	74.8474	46.056	123.561	61.6971	59.002	96.5507	110.56	283.296	90.9603	67.662	68.7796	103.735	96.406	315.588	166.701	63.9987	122.119	50.551	127.037	116.463	127.928	57.742	66.3299	50.921	74.9792
N,N-Dimethylglycine	10.9892	0	9.83536	0	0	9.15982	0	0	0	0	0	0	0	0	0	0	0	0	0	0	0	0	0	0	0	0	0	0	0	8.11918	0	0	6.3427	0	0	0	12.753	15.4695	12.0486	17.8331	13.1667	17.6428	0	0	0	0	0	0	9.88554
NAD+	68.1763	104.616	55.0174	273.884	349.79	184.065	524.714	83.4071	83.0204	576.396	118.807	171.847	196.722	172.727	69.8223	30.928	29.5573	27.8608	116.447	84.1991	46.6658	50.2071	67.3489	48.2123	72.5228	95.5643	0	416.267	377.838	23.5953	38.2229	224.801	23.068	34.2895	68.9923	64.7381	87.0911	87.9295	0	47.0231	35.1745	79.8462	320.422	77.5591	451.496	217.892	476.509	493.416	59.3522
NADP+	0	0	0	0	0	0	0	0	0	0	0	0	0	0	0	0	0	0	0	0	0	0	0	0	0	0	0	0	0	0	0	0	0	0	0	0	0	0	0	0	0	0	0	0	0	0	0	0	0
Ornithine	92.5771	148.736	278.701	75.1041	197.055	154.6	128.36	141.539	229.108	69.85	145.738	117.143	222.168	260.596	173.917	171.851	187.636	179.758	105.476	93.4775	235.144	174.889	411.145	56.2779	454.182	150.749	274.24	390.41	129.948	329.468	348.422	395.249	301.272	107.098	317.599	405.189	318.788	161.944	207.301	115.331	179.761	141.701	144.245	319.851	291.034	150.544	210.53	270.536	83.7288
PRPP	0	0	0	0	0	0	0	0	0	0	0	0	0	0	0	0	0	0	0	0	0	0	0	0	0	0	0	0	0	0	0	0	0	0	0	0	0	0	0	0	0	0	0	0	0	0	0	0	0
Phe	31.7059	39.4858	43.8719	22.9118	42.592	37.3128	367.157	57.48	238.91	51.1405	293.066	118.192	56.0535	100.744	66.6301	76.6487	99.8942	96.8353	52.9589	52.6319	84.3392	75.7346	88.931	47.0869	93.9313	61.4941	136.117	96.4577	90.2449	90.6437	77.5493	215.146	108.453	43.2208	47.0004	83.6524	260	2605.95	244.388	83.3553	541.163	85.8592	30.9275	93.2541	42.6997	32.9606	66.9905	40.9971	52.1919
Phosphoenolpyruvic acid	0	0	0	0	0	0	0	0	0	0	0	0	0	0	0	0	0	0	0	0	0	0	0	0	0	0	0	0	0	0	0	0	0	0	0	0	0	0	0	0	0	0	0	0	0	0	0	0	0
Pro	414.057	500.837	500.505	418.373	581.998	570.057	571.348	309.249	510.288	415.203	446.869	349.984	889.101	758.731	954.88	705.131	731.024	842.966	682.427	895.153	843.085	855.959	816.529	18628.1	744.659	479.112	474.94	6919.89	916.036	607.687	826.948	1823.83	999.271	315.222	681.887	4778.54	361.916	1026.8	677.525	654.901	753.082	578.034	637.974	822.87	621.105	447.265	758.727	564.155	884.928
Propionic acid	90900.9	63968.3	49125.7	22110.6	42580.7	58076.6	189863	144677	248663	50951.9	119833	139695	54424	46671.7	43330.6	33178.6	57130.2	41653.5	81653	43519.2	48251.6	183091	77161.7	102288	91113.1	50942.6	85474.8	118481	78356.6	46597.8	116041	38804.1	97866	59941.6	120196	82704.2	74329.7	132786	204288	97918.9	81119.3	120521	13006.6	53087.3	52288.5	32632.3	47304.6	34762.8	35974.2
Putrescine	35.322	37.7357	58.1974	34.5856	109.907	69.477	1492.21	262.203	1724.96	162.016	2060.49	1010.49	131.927	203.173	103.047	50.8556	159.732	77.7156	100.979	40.9199	65.2109	108.129	375.64	685.029	5445.62	4805.77	3460.54	5512.31	2548.04	2612.11	2405.94	2699.1	2382.16	30.8301	1500.65	2573.14	3769.47	4327.34	2135.88	186.429	1257.52	140.948	8.12118	79.6112	87.1157	16.4601	30.9579	25.1842	56.0223
Pyruvic acid	0	0	0	0	0	0	0	0	0	0	0	0	0	0	0	0	0	0	0	0	0	0	0	0	0	0	0	0	0	0	0	0	0	0	0	0	0	0	0	0	0	0	0	0	0	0	0	0	0
Ribose 5-phosphate	0	0	0	0	0	0	0	0	0	0	0	0	0	0	0	0	0	0	0	0	0	0	0	0	0	0	0	0	0	0	0	0	0	0	0	0	0	0	0	0	0	0	0	0	0	0	0	0	0
Ribulose 5-phosphate	0	0	0	0	0	0	20.0259	0	0	0	47.4305	11.9644	0	0	0	0	0	0	30.1339	74.7289	37.0792	38.8199	140.256	0	0	0	0	0	0	0	0	0	0	0	0	0	0	0	0	0	0	36.29	0	26.5728	0	0	0	0	0
S-Adenosylmethionine	7.46456	8.04467	11.9508	9.81012	10.0164	6.62777	35.2635	11.7428	24.6572	14.4126	21.0859	19.3214	11.07	16.2642	7.36594	4.83518	11.9675	5.78309	13.178	7.5925	10.4478	20.78	9.11932	9.41124	15.7781	7.65297	7.39303	25.958	21.6121	15.6824	21.9206	18.7623	9.10915	5.49971	15.5361	22.9865	5.29925	17.1371	5.72227	4.47958	9.4593	3.25638	5.37135	12.7292	20.5269	5.26139	11.7652	16.7708	7.0384
Sarcosine	0	0	0	0	0	0	72.9569	36.8013	94.1273	18.5539	77.1859	47.2062	42.2236	39.0821	11.6627	0	31.2054	21.9142	28.0075	0	26.4044	55.2522	46.0275	0	0	0	0	470.481	0	0	58.6649	208.97	465.082	0	98.5194	108.833	17.7396	89.3142	68.2312	23.0566	141.475	0	0	28.3372	29.4676	0	19.2681	0	0
Sedoheptulose 7-phosphate	0	0	0	0	0	0	0	0	0	0	0	0	0	0	0	0	0	0	0	40.1004	33.297	0	69.6526	0	0	0	0	0	0	0	0	0	0	0	0	0	0	0	0	0	0	0	0	0	0	0	0	0	0
Ser	160.85	157.355	224.611	97.4738	196.352	155.096	706.636	216.371	680.022	219.18	430.327	363.791	206.769	254.132	196.516	189.479	278.172	254.533	259.743	333.685	265.494	456.137	406.23	301.75	309.979	188.98	297.215	281.48	281.071	292.685	256.433	311.454	236.621	148.88	160.616	317.823	202.235	494.113	367.922	135.285	182.999	180.638	130.904	269.35	178.435	152.25	169.485	152.883	277.16
Spermidine	102.993	28.1517	24.9017	29.3752	35.0523	38.2	60.0444	16.2327	191.273	12.1431	62.0226	60.2034	72.0541	26.2539	33.3013	25.03	30.5991	17.4238	52.8354	15.7467	11.9887	177.953	57.894	120.322	198.608	192.375	220.858	86.5277	38.2535	55.2009	156.917	55.7129	68.7771	35.3881	134.733	63.8848	60.1942	145.741	115.809	72.7519	57.1883	61.8802	10.4225	25.3289	78.3279	13.2091	31.6802	20.4641	68.7639
Spermine	20.5605	0	0	0	0	0	0	0	7.84859	0	0	0	0	0	0	0	0	0	0	0	0	0	0	0	10.7264	37.3997	0	0	0	0	0	0	0	0	0	0	0	15.4048	9.57089	0	0	0	0	0	0	0	0	0	0
Succinic acid	2364.85	1260.62	1432.92	1042.6	1249.07	1184.3	13792.9	1531.97	7142.26	1082.27	3012.14	3063.59	2239.7	1692.62	2203.62	1216.53	2454.2	2775.9	3404.82	2739	2920.91	2634.87	3163.17	3526.64	1920.6	1280.26	1109.04	1076.85	1940.87	2093.6	6934.05	52119	4110.89	1249.53	2764.37	95076.6	1883.86	13245.4	1285.57	2085.8	2428.5	1765.04	492.479	6292.41	1940.53	601.92	1521.62	972.327	1206.58
Taurocholic acid	0	8.56427	9.07276	0	28.6842	0	30.2788	9.35936	11.2137	9.2056	63.919	12.2891	10.0207	11.6747	11.0109	9.6337	9.01323	16.4145	9.44334	0	9.27389	21.1595	12.2874	22.6253	18.4787	29.9567	30.1834	231.963	15.182	0	80.3547	48.655	165.605	9.46919	34.8794	55.2576	14.6171	202.537	140.812	16.4642	34.0727	17.9595	5.61428	12.7672	0	0	7.68841	7.25498	0
Thr	36.0287	46.1884	92.2775	53.5551	76.6713	54.7173	1029.57	177.52	622.762	145.347	415.573	357.343	119.833	210.215	91.3677	86.3651	201.766	148.673	66.0404	91.3854	170.763	130.481	299.733	120.638	107.774	61.5736	133.539	328.858	144.788	79.3211	227.649	845.242	176.449	41.9373	146.906	332.798	164.753	623.59	193.949	47.9583	252.189	59.783	17.994	235.528	93.1556	42.0815	111.84	97.892	71.1758
Thymidine	77.1459	79.1497	73.1612	89.1275	73.6469	73.0354	89.3628	61.8044	122.74	62.4	78.7637	87.3857	136.261	103.58	97.471	77.2187	94.7165	111.576	101.758	59.0173	53.2321	109.859	72.0155	80.2768	78.4474	61.0228	57.2585	62.1566	46.6579	62.3594	64.5425	91.0937	309.581	30.2783	54.3439	54.609	116.497	70.4277	47.6093	147.515	58.9047	60.1024	83.5079	288.484	110.815	94.2314	106.546	91.386	71.0545
Thymine	277.89	348.454	238.259	298.423	182.257	190.7	693.05	236.848	563.347	61.7594	287.07	186.852	124.791	386.143	91.5414	137.752	273.639	111.784	132.203	73.2423	108.015	123.987	270.729	210.096	144.726	100.953	148.836	142.831	95.0753	193.083	234.393	370.249	231.842	194.459	179.961	178.775	115.184	396.034	162.569	74.86	128.376	49.7752	107.246	153.841	78.6779	172.131	120.845	45.1694	0
Trimethylamine	0	0	29.6002	0	0	22.1986	39.7731	33.7371	84.5348	13.8291	72.4805	23.6487	18.4713	25.9675	21.3724	9.61876	36.7061	17.1169	15.956	31.3453	52.8739	0	56.632	0	0	0	0	50.0848	17.9431	12.6447	52.3804	42.4242	0	8.75776	11.3048	77.5063	108.298	52.6214	0	0	43.2054	0	0	44.4893	0	0	19.9172	13.1758	0
Trimethylamine N-oxide	0	0	0	0	0	0	0	0	0	0	0	0	0	0	0	0	0	0	0	0	0	0	0	0	0	0	0	0	0	0	0	0	0	0	0	0	0	0	0	0	0	0	0	0	0	0	0	0	0
Trp	31.5185	35.3565	27.3682	37.2155	32.6937	28.6425	275.468	39.9558	171.291	58.2541	159.143	73.9798	55.9172	77.6054	50.8385	55.3652	72.3532	54.544	59.6188	47.3681	48.1247	86.7129	77.4358	63.7852	85.7008	38.3399	41.2897	1753.73	80.349	48.5955	54.7417	664.412	185.693	21.8345	67.4518	62.4713	35.2038	494.212	73.1326	36.0787	53.6968	41.2581	27.0291	48.2416	42.168	22.0132	62.4953	26.0145	30.7082
Tyr	124.749	118.999	118.772	70.4968	120.508	107.439	341.934	89.7774	274.956	137.638	178.133	186.026	239.332	217.79	220.534	164.482	222.852	216.779	170.146	202.051	217.953	212.921	199.74	118.596	247.135	190.111	222.115	143.482	292.444	222.003	244.225	461.16	215.317	125.857	267.273	370.345	256.372	1100.07	336.089	194.402	445.286	197.396	84.1648	176.089	151.692	100.463	194.483	115.4	104.957
Tyramine	0	5.68207	7.86012	5.68856	6.90724	8.06693	45.4763	52.1952	32.829	10.3998	208.929	38.8612	8.91373	14.0928	9.49622	6.6648	4.97714	7.18762	21.053	8.44903	42.3906	13.7626	260.9	16.1013	348.27	155.46	107.494	980.122	648.87	93.7962	34.7633	16.5997	32.1991	9.36868	26.9473	70.3643	66.6765	100.72	100.114	30.1706	49.4087	16.6868	14.2081	8.09829	7.59192	15.2564	7.11541	8.4963	4.50138
UDP	0	0	0	0	0	0	30.5372	0	0	0	0	0	0	0	0	0	0	0	0	0	0	0	0	0	0	0	0	0	0	0	0	0	0	0	0	0	0	0	0	0	0	0	0	0	0	0	0	0	0
UMP	0	0	0	0	0	0	44.708	0	0	27.0706	0	0	0	0	0	0	0	0	0	29.5177	0	0	0	0	0	0	0	57.0853	0	0	0	117.44	0	0	0	0	0	0	0	0	0	0	0	0	0	0	15.7932	0	0
UTP	0	0	0	0	0	0	0	0	0	0	0	0	0	0	0	0	0	0	0	0	0	0	0	0	0	0	0	0	0	0	0	0	0	0	0	0	0	0	0	0	0	0	0	0	0	0	0	0	0
Uracil	192.824	141.705	141.326	105.016	97.8818	108.285	140.443	188.769	268.892	116.622	158.786	175.754	98.1476	120.683	113.892	93.4417	175.879	184.048	194.921	165.505	251.218	254.04	309.166	154.822	225.016	86.7325	178.684	201.313	111.165	230.515	180.921	128.037	242.515	75.6445	97.6169	93.9062	151.069	325.12	131.264	90.3281	281.471	75.2676	96.2974	187.242	167.711	0	89.6462	45.6785	107.156
Uridine	126.075	114.248	109.338	126.751	126.269	110.329	320.411	104.385	328.225	123.497	150.03	150.863	152.233	125.277	83.3343	79.4422	79.5573	87.5907	151.931	86.683	105.702	218.82	154.97	283.491	111.272	70.2687	81.0191	108.217	115.169	71.1452	117.046	153.096	88.0892	62.6718	109.943	111.026	102.05	135.959	61.9581	144.243	111.214	94.5287	113.876	104.961	200.902	108.554	142.06	115.682	252.148
Val	108.684	138.444	235.356	94.1896	206.625	161.537	1463.56	212.686	829.701	264.555	1074.4	668.307	234.055	290.508	305.27	342.993	324.501	380.631	232.455	162.052	269.588	299.546	425.683	150.003	275.399	168.775	433.805	218.759	281.785	252.81	254.827	422.39	202.466	194.638	149.12	288.265	499.126	4796.44	610.431	161.409	1036.48	209.696	220.408	444.382	272.632	253.563	308.113	219.527	275.442
cAMP	0	0	0	0	0	0	0	0	0	0	0	0	0	0	0	0	0	0	0	0	0	0	0	0	0	0	0	0	0	0	0	0	0	0	0	0	0	0	0	0	0	0	0	0	0	0	0	0	0
cGMP	0	0	0	0	0	0	0	0	0	0	0	0	0	0	0	0	0	0	0	0	0	0	0	0	0	0	0	0	0	0	0	0	0	0	0	0	0	0	0	0	0	0	0	0	0	0	0	0	0
cis-Aconitic acid	0	0	0	0	0	0	0	0	0	0	0	0	0	0	0	0	0	0	0	0	0	0	0	0	0	0	0	0	0	0	0	0	0	0	0	0	0	0	0	0	0	0	0	0	0	0	0	0	0
dATP	0	0	0	0	0	0	0	0	0	0	0	0	0	0	0	0	0	0	0	0	0	0	0	0	0	0	0	0	0	0	0	0	0	0	0	0	0	0	0	0	0	0	0	0	0	0	0	0	0
dCTP	0	0	0	0	0	0	0	0	0	0	0	0	0	0	0	0	0	0	0	0	0	0	0	0	0	0	0	0	0	0	0	0	0	0	0	0	0	0	0	0	0	0	0	0	0	0	0	0	0
dTDP	0	0	0	0	0	0	0	0	0	0	0	0	0	0	0	0	0	0	0	0	0	0	0	0	0	0	0	0	0	0	0	0	0	0	0	0	0	0	0	0	0	0	0	0	0	0	0	0	0
dTMP	0	0	0	16.9012	0	0	0	0	0	0	0	0	0	12.4598	0	0	0	0	0	12.9114	0	0	11.892	0	0	0	0	0	0	0	0	0	0	0	0	0	0	0	0	0	0	0	0	0	25.2345	0	19.7776	16.8315	0
dTTP	0	0	0	0	0	0	0	0	0	0	0	0	0	0	0	0	0	0	0	0	0	0	0	0	0	0	0	0	0	0	0	0	0	0	0	0	0	0	0	0	0	0	0	0	0	0	0	0	0
β-Ala	39.5296	41.8783	76.4292	22.6105	46.7297	61.5021	150.989	62.5309	336.313	72.5521	187.737	162.522	70.1627	83.9139	57.6034	43.2205	73.4011	50.892	67.0081	61.803	74.5993	79.9167	118.129	599.822	1936.57	1310.64	37.1759	1697.43	1876.25	676.409	420.897	213.515	282.557	31.9203	178.408	457.884	682.4	1865.35	633.931	54.3736	271.686	44.0599	64.2051	86.7777	106.402	42.5097	109.141	80.9225	65.3808
[truncated: 65 more columns]

## Sheet: S5.
	01_C1	01_C2	01_C3	01_T1	01_T2	01_T3	02_T1	02_T2	02_T3	02_C1	02_C2	02_C3	03_C1	03_C2	03_C3	03_T1	03_T2	03_T3	04_T1	04_T2	04_T3	04_C1	04_C2	04_C3	05_C1	05_C2	05_C3	05_T1	05_T2	05_T3	06_C1	06_C2	06_C3	06_T1	06_T2	06_T3	07_T1	07_T2	07_T3	07_C1	07_C2	07_C3	09_C1	09_C2	09_C3	09_T1	09_T2	09_T3	10_C1
Bacteroides	0.271119	0.302402	0.217082	0.242292	0.191856	0.189353	0.0064626	0.00419155	0.00137607	0.012321	0.0114344	0.00679444	0.317646	0.329791	0.405763	0.344263	0.295586	0.247905	0.247135	0.383617	0.286796	0.307969	0.198942	0.32048	0.351107	0.407022	0.279258	0.482074	0.43694	0.483122	0.234991	0.112389	0.267479	0.357681	0.259706	0.327854	0.172489	0.0432276	0.213297	0.28617	0.0350171	0.204671	0.279132	0.238897	0.233243	0.29631	0.197572	0.249073	0.0560286
Blautia	0.086862	0.0697759	0.0988879	0.0690137	0.120281	0.119837	0.0179905	0.0190629	0.0226385	0.0225013	0.0210096	0.0193692	0.0455984	0.0336007	0.035	0.0586599	0.0690157	0.0841451	0.0554888	0.120011	0.0731893	0.0832755	0.0908606	0.0573238	0.0711347	0.10841	0.147678	0.0554004	0.0821849	0.0764744	0.103373	0.116823	0.126648	0.110613	0.124116	0.108094	0.0633181	0.0501548	0.0417188	0.0572702	0.0871873	0.104799	0.0778179	0.113167	0.0839655	0.0719014	0.0974494	0.0919207	0.0876894
Faecalibacterium	0.143874	0.153499	0.132696	0.184728	0.169154	0.134136	0.0623117	0.0710841	0.0635653	0.0788259	0.0731617	0.0863503	0.138931	0.120165	0.100847	0.0870521	0.125102	0.137623	0.169146	0.138804	0.0979294	0.0942103	0.149073	0.160857	0.0587509	0.0447917	0.0368872	0.00707144	0.0634738	0.0143255	0.102995	0.0792685	0.0590813	0.0497004	0.120785	0.101467	0.00161646	0.00166409	0.0031494	0.00137651	0.00137415	0.00468073	0.0388588	0.0834028	0.0644053	0.0539033	0.0785575	0.060617	0.0676012
Bifidobacterium	0.0912541	0.0715898	0.0341192	0.0721691	0.0742088	0.0924033	0	0.000459348	0.000310724	0.000380572	0.000464814	0.000912686	0.0149094	0.0090722	0.0105508	0.0103479	0.0056086	0.00721587	0.00364997	0.0128849	0.0168967	0.00428414	0.00528767	0.0211927	0.0896075	0.0448302	0.0502733	0.0939555	0.0253319	0.0497105	0.100677	0.136365	0.118123	0.0560232	0.0562593	0.0377383	0.0316196	0.0277864	0.0034514	0.0207564	0.0318897	0.0075877	0.0745588	0.00484779	0.0926005	0.0179527	0.00910615	0.0389487	0.00056771
Prevotella 9	0	0	0.000711744	0	0	0	0.514213	0.444189	0.443137	0.438038	0.340941	0.439154	0	0	0	0	0	0	0	0	0	0	0	0	0	0	0	0	0	0	0	0	0	0	0	0	0.0053225	0.0191563	0.0263169	0.0111932	0.00601782	0.0738569	0	0	0	0	0	0	0.107996
Fusicatenibacter	0.0560317	0.0534102	0.0881673	0.0818608	0.0515908	0.0657082	0.00183398	0.00183739	0.00270774	0.00185529	0.00209166	0.00263665	0.0588468	0.0327187	0.0258051	0.0183676	0.0500064	0.0334336	0.0788671	0.00288399	0.0674077	0.0524297	0.0547686	0	0.0490825	0.0134259	0.00697284	0.0082425	0.0212659	0.00969333	0	0	0	0	0	0	0.00536193	0.00526316	0.00306312	0.00546983	0.00691812	0.0123177	0	0	0	0	0	0	0.0244115
Agathobacter	0.0452006	0.0361577	0.0612544	0.0457086	0.0823613	0.0838935	0.0130125	0.0404226	0.0285866	0.0268303	0.0185925	0.0416793	0.0056553	0.00567012	0.00372881	0.00297504	0.00269726	0.00248547	0.0143227	0.00237231	0.0557548	0.0102003	0.00761618	0	0.00172797	0.00135031	0.000989971	0.00139627	0.00802418	0.00531846	0.0402612	0.0226033	0.0379268	0.0248134	0.0861573	0.0389001	0.00216843	0.00166409	0.00163941	0.00253568	0.00222707	0.00374458	0.108053	0.123488	0.124374	0.114199	0.181715	0.097711	0.00397397
Anaerostipes	0.0366722	0.0331345	0.0354537	0.0334475	0.0242903	0.0358656	0.000436662	0.00109095	0.00119851	0.000237857	0.00102259	0	0.0148303	0.00630014	0.00639831	0.00627344	0.00702145	0.00721587	0.0194049	0.000697739	0.0147006	0.0202783	0.0141166	0.00107557	0.0301983	0.0397762	0.0298713	0.0254031	0.0331402	0.0375295	0.00288593	0.000274693	0.000796781	0.0208065	0.0342573	0.0228495	0.0117489	0.00626935	0.014539	0.00901978	0.00791319	0.00477927	0.0291316	0.0223624	0.0165546	0.0233929	0.0178499	0.0394011	0.0170313
Roseburia	0.000724916	0.00274105	0.00217972	0.0112243	0.0115389	0.00847095	0.0187765	0.0147565	0.00790128	0.0159364	0.0129218	0.0171382	0.0413668	0.0368768	0.0258051	0.0214073	0.0472663	0.0362397	0.0164018	0.00237231	0.0110703	0.0285609	0.0476375	0	0	0	0	0	0	0	0.0858211	0.0703999	0.0850564	0.031173	0.0455256	0.0559404	0	0	0	0	0	0	0.00686923	0.0168891	0.0139783	0.00847765	0.022788	0.0100878	0.00602646
Parabacteroides	0.00963712	0.0123347	0.0265569	0.00973675	0.00886325	0.00936468	0.000916991	0.00120579	0.000488281	0.001332	0.00069722	0.00121692	0.00834454	0.00315007	0.00271186	0.00400983	0.00252601	0.000721587	0.0806228	0.066983	0.0510936	0.0139541	0.00863491	0.173963	0.111577	0.0264275	0.0220376	0.0105846	0.0130618	0.0150118	0.0599896	0.0186006	0.0266922	0.0264309	0.0522701	0.0169543	0.0658413	0.0145511	0.0241598	0.0350286	0.0323161	0.0356228	0.0502908	0.0374791	0.0242355	0.0436123	0.0375572	0.0431557	0.012839
[Ruminococcus] torques group	0.0118119	0.0101177	0.00738434	0.0101424	0.0115389	0.0116573	0.00602594	0.00407671	0.00705788	0.00632701	0.0173375	0.00785924	0.0179151	0.0143223	0.010678	0.010542	0.00911932	0.00897976	0.00494363	0.00748907	0.00627465	0.0159533	0.0036383	0.017966	0.0292932	0.0299383	0.0241467	0.0199532	0.0193948	0.0481664	0.00288593	0.00109877	0.00207163	0.0087858	0.00152163	0.00395886	0.0694291	0.0408669	0.081151	0.0939651	0.1087	0.0547399	0.00696951	0.00599458	0.00262392	0.00457884	0.0101028	0.0122139	0.0115289
Subdoligranulum	0.0249883	0.0170106	0.0228203	0.0350252	0.0350767	0.0288323	0.00384263	0.00258383	0.00506037	0.00518529	0.00701869	0.00628739	0.0320335	0.047545	0.0507627	0.0530979	0.0577985	0.0653438	0.0238403	0.0223277	0.0216924	0.0163613	0.029446	0.00334621	0	0	0	0	0	0	0.0110233	0.0093788	0.010637	0.0131971	0.00662115	0.00933775	0	0	0	0	0	0	0.0353991	0.0519183	0.0445589	0.018814	0.0403661	0.0303538	0.0122276
Ruminococcus 2	0	0	0	0	0	0	0	0	0	0	0	0	0	0	0	0	0	0	0.0395029	0.00590753	0.0382754	0.0680566	0.0643737	0.049994	0	0	0	0	0	0	0	0	0	0	0	0	0	0	0	0	0	0	0.0406639	0.0227794	0.0312962	0.0205368	0.0291306	0.0137972	0.0275121
Unclassified	0.00498913	0.00290229	0.00422598	0.00644609	0.0043062	0.00139887	0.0218768	0.012345	0.0205966	0.0146044	0.0319327	0.0163776	0.00771178	0.0426729	0.039661	0.0479886	0.0311684	0.0337142	0.00471262	0.00618662	0.00358551	0.018483	0.0218783	0.00896307	0.00958611	0.0150849	0.0153661	0.0037384	0.0157965	0.00840661	0.00477835	0.0072205	0.00266922	0.00573466	0.00296101	0.00279702	0.0198707	0.0115325	0.0151862	0.0180033	0.0226024	0.0155696	0.00857401	0.00834028	0.00634512	0.0103364	0.00815476	0.00859495	0.00388663
Megamonas	0	0	0	0	0	0	0.00109166	0.0128617	0.00053267	0.00214072	0.00915683	0.000354934	0	0	0	0	0	0	0	0	0	0	0	0	0	0	0	0	0	0	0	0	0	0	0	0	0.107988	0.516176	0.0317097	0.0796928	0.287055	0.0505026	0	0	0	0	0	0	0
Alistipes	0.0109164	0.0173734	0.00991993	0.0135233	0.00986663	0.0111133	0.000567661	0.00223932	0.000221946	0.000713572	0.000929627	0.000912686	0.024124	0.046915	0.0438559	0.0824602	0.0476517	0.0594909	0.0118278	0.0353986	0.0281015	0.0118324	0.0129039	0.0115524	0.00386736	0.0116898	0.00813498	9.0082e-05	0.00640495	0.00977911	0.00331173	0.000784837	0.00701167	0.0261001	0.0120086	0.0103275	0.0268885	0.000580495	0.0045731	0.022966	0.00905042	0.0146827	0.00762134	0.00140742	0.00257621	0.00471484	0.00149504	0.00253325	0.0116599
[Eubacterium] hallii group	0.0218754	0.019147	0.0169039	0.0187072	0.0175175	0.0202059	0.00537094	0.00482315	0.00497159	0.004329	0.00613554	0.00436061	0.00620897	0.00558612	0.00792373	0.0124822	0.0148135	0.0156745	0.00813158	0.00716346	0.00990498	0.00791546	0.0109149	0.000597538	0.0174854	0.0135031	0.031636	0.0090082	0.0136735	0.0111945	0	0	0	0	0.000205626	0	0.0216054	0.0136223	0.00698908	0.0124973	0.015163	0.0133031	0.0226635	0.0178274	0.012404	0.018542	0.0141802	0.0199041	0.0143238
Holdemanella	0	0	0	0	0	0	0.0124885	0.00608636	0.0230824	0.0132249	0.0257042	0.016834	0	0	0	0	0	0	0	0	0	0	0	0	0	0	0	0	0	0	0	0	0	0	0	0	0.0254692	0.0273607	0.0143233	0.0272405	0.0281463	0.0435554	0	0	0	0	0	0	0.0440194
uncultured	0.00426421	0.00403096	0.0066726	0.00216372	0.00438982	0.0038469	0.0164185	0.0148714	0.00683594	0.0153656	0.0128753	0.0114086	0.00363838	0.00550212	0.00605932	0.00368646	0.00475232	0.00448988	0.00120126	0.000697739	0.00268914	0.0031417	0.00261958	0.00119508	0.0124661	0.033179	0.0552232	0.0464373	0.023137	0.0231182	0.00695463	0.0012165	0.00689216	0.017351	0.00760816	0.0139421	0.0573648	0.0509288	0.0818845	0.0629573	0.0679492	0.0481376	0.00797232	0.00568182	0.00596346	0.00956569	0.00607077	0.00465937	0.00183414
Collinsella	0.0107885	0.00902935	0.00987544	0.00897043	0.0113717	0.010647	0.00196498	0.00189481	0.00537109	0.00356786	0.00497351	0.00496907	0.012062	0.00974421	0.00588983	0.00756694	0.00830586	0.0105833	0.00679172	0.0078612	0.0156418	0.00979232	0.0152324	0	0.0275241	0.0241898	0.0318943	0.0403117	0.0228131	0.0273644	0.021337	0.0274693	0.0222302	0.0204022	0.0176838	0.0192779	0.0184908	0.0160991	0.00530653	0.0140549	0.0190485	0.0105932	0.0073205	0.00844454	0.00763322	0.00693626	0.00629729	0.00633312	0.00528407
[Eubacterium] coprostanoligenes group	0.0124515	0.00092712	0	0	0	0.00547892	0.00558928	0.014814	0.00696911	0.00780172	0.0117598	0.0139438	0.0128925	0.0126003	0.018178	0.016298	0.0130154	0.0165965	0.0118278	0.00707043	0.0137594	0.00436574	0.020423	0	0	0.000308642	0	0	0	0.000428908	0	0.00176588	0.00342616	0.0235636	0.0110215	0.00546495	0.0184513	0.000619195	0.00923249	0.0214084	0.0159685	0.016013	0.01073	0.0112594	0.01436	0.0119684	0.00955919	0.0114901	0.0266387
Dorea	0.0072918	0.00894873	0.0130338	0.0100072	0.0103265	0.011191	0.00576394	0.00625861	0.00976562	0.00594643	0.00920331	0.00623669	0.0151072	0.00932421	0.010339	0.00931315	0.00830586	0.0103828	0.00956385	0.0043725	0.0144317	0.0188094	0.016057	0	0.000863984	0.000385802	0.000473464	0.000495451	0.00223094	0.00150118	0	0	0	0	0	0	0.0254692	0.0200077	0.0156176	0.0165544	0.0191907	0.014732	0.00300842	0.00516055	0.00362578	0.00562154	0.00439451	0.00569981	0.0134504
Lachnoclostridium	0.0101488	0.0107223	0.0128559	0.00815903	0.00689828	0.00711094	0.00275097	0.00775149	0.0032848	0.00394843	0.00827368	0.00410709	0.0089773	0.0092402	0.00631356	0.00607942	0.0065505	0.00737623	0.00776197	0.00939622	0.00977053	0.0208495	0.0127583	0.0194001	0.00645931	0.00447531	0.0074463	0.00567516	0.0175237	0.0111945	0.0022709	0.000549386	0.00127485	0.00481565	0.00176838	0.00150609	0.0332755	0.0331269	0.019673	0.0188003	0.0391869	0.0304493	0.0021059	0.00192869	0.00195601	0.00172273	0.00203869	0.00208088	0.00414865
Ruminococcus 1	0.00763294	0.00149145	0	0.00897043	0.0129186	0.014455	0.00462862	0.0101056	0.00692472	0.0108939	0.0082272	0.00958321	0.012062	0.00865219	0.0123305	0.0122235	0.0124588	0.0326318	0.0341896	0.000325612	0.0106669	0.0176262	0.0494324	0	0	0	0	0	0	0	0	0	0	0	0	0	0	0	0	0	0	0	0.0137886	0.0128753	0.0232813	0.0267023	0.0106465	0.011852	0.0358531
Erysipelotrichaceae UCG-003	0.0142425	0.0142696	0.0261121	0.00969167	0.0151762	0.0097144	0	0	0	0	0	0	0.00466661	0.00310807	0.00326271	0.00213426	0.00813461	0.00581279	0.00979486	0.00814029	0.0138042	0.0178302	0.0107209	0	0	0	0	0	0	0	0	0	0	0	0	0	0	0	0	0	0	0	0.0176996	0.0478524	0.0378322	0.0354067	0.0641508	0.0721524	0.00646316
Megasphaera	0	0	0	0	0	0	0.00471595	0.00912954	0.0133168	0.00537558	0.00994701	0.00943109	0	0	0	0	0	0	0.00369617	0.0141874	0.00645393	0.00375372	0.00223149	0.0776401	0.0429935	0.0520448	0.0506607	0.103234	0.0427117	0.0647223	0.0740881	0.0910411	0.089598	0.0165055	0.0409607	0.031757	0	0	0	0	0	0	0	0	0	0	0	0	0.000917071
Ruminococcaceae UCG-002	0.00123662	0.00241857	0.00173488	0.0018031	0.00129604	0.00159316	0.00414829	0.0195223	0.0045277	0.0136054	0.00841313	0.0160227	0.0150676	0.0159604	0.0223729	0.0280688	0.0177677	0.0221287	0.00263352	0.000837287	0.00542309	0.00240728	0.00334724	0	0	0	0	0	0	0	0.000567725	0	0.000517908	0.00426424	0.00111038	0.00202246	0	0	0	0	0	0	0.0306358	0.0138136	0.0115453	0.0267023	0.01341	0.020266	0.0147168
Lachnospira	0.0122383	0.00689294	0.00422598	0.00671655	0.0102847	0.00777152	0.00292564	0.00275609	0.00110973	0.00128443	0.00255647	0.00289017	0.00609033	0.00936621	0.00805085	0.00607942	0.00650769	0.00517138	0.00623729	0	0	0.00375372	0.0126613	0	0.00362051	0.00385802	0.00154952	0.00045041	0.0262315	0.009822	0.00690732	0.0105561	0.00306761	0.00261001	0.00481165	0.0219459	0	0	0	0	0	0	0.000852387	0.0204337	0.0268117	0.019086	0.0168985	0.0196779	0.00026202
Christensenellaceae R-7 group	0.000170568	0	0	0	0	0	0.000130999	0.000574185	0.000621449	0.00104657	0.00134796	0.000456343	0.00375702	0.00512411	0.00555085	0.00692019	0.00278289	0.00485067	0	0	0	0	0	0	0	0	0	0	0	0	0.00193973	0.000510144	0.00083662	0.00919016	0.00180951	0.00077456	0	0	0	0	0	0	0.000551544	0	0	0.00122405	0.000135913	0.00027142	0.0165073
Streptococcus	0.0008102	0.00262012	0.012411	0.00054093	0.000418078	0.00291432	0.0113969	0.00269867	0.0397283	0.00256886	0.0353258	0.0126255	0	0.000672015	0	0	0.000256882	0	0.000369617	0	0.000358551	0	0.000242554	0.00123491	0.000617132	0.00196759	0.0022382	0.000585533	0.00187111	0.00184431	0.0324076	0.209826	0.0380861	0.0216153	0.0252509	0.0313266	0.00544078	0.00123839	0	0.000289792	0.00118461	0	0.000651825	0.000417014	0.0012404	0.000498685	0.00086078	0.000542839	0.00113542
Sutterella	0.0157776	0.0193486	0.0191281	0.0122611	0.0198587	0.0174471	0.0099559	0.0116559	0.00585938	0.0171257	0.0168263	0.00618599	0.00996599	0.0101642	0.0127542	0.013129	0.00826305	0.00741632	0.0113657	0.0105591	0.00712621	0.00558978	0.00261958	0.00390392	0	0	0	0	0	0	0.0154705	0.0132245	0.0144616	0.0144469	0.0114328	0.0192779	0.0123403	0.00123839	0.029078	0.0147069	0.00322214	0.0137466	0.0159446	0.0095392	0.0166977	0.0145525	0.0137272	0.0139329	0.00781694
Lachnospiraceae NK4A136 group	0.00341137	0.00471622	0.0077847	0.00342589	0.00342824	0.00404119	0.00886424	0.00602894	0.00390625	0.00999001	0.0082272	0.00354934	0.00189828	0.00168004	0.00127119	0.00265166	0.0040673	0.00444979	0.00369617	0.000418644	0.00242022	0.00134644	0.00198894	0	0	0	0	0	0	0	0.000520414	0.000392418	0.000597586	0.000294085	0.000534627	0.000301218	0	0	0.00232969	0.00173875	0	0.0192649	0	0	0.000524784	0.000680025	0	0	0.0463776
Prevotella 2	0	0	0	0	0	0	0.0796472	0.0571314	0.0636541	0.0743066	0.0961699	0.0498428	0	0	0	0	0	0	0	0	0	0	0	0	0	0	0	0	0	0	0	0	0	0	0	0	0.0100142	0.00472136	0.0286035	0.00793306	0.00611259	0.0483346	0	0	0	0	0	0	0
Dialister	0	0	0.000133452	0	0	0	0.0230558	0.0342788	0.0310724	0.0294943	0.0220786	0.0313356	0.0158586	0.0159604	0.0192797	0.0142931	0.0184099	0.0189216	0	0	0	0	0	0	0	0	0	0	0	0	0	0	0	0	0	0	0	0	0	0	0	0	0	0	0	0	0	0	0.017599
[Ruminococcus] gnavus group	0	0	0	0	0	0	0	0	0	0	0	0	0	0	0	0	0	0	0.00688412	0.000883803	0.00349588	0.0221143	0.00198894	0.0114727	0.00485477	0.0111111	0.0546636	0.0101342	0.0180274	0.0113232	0.00170317	0.00113801	0.00175292	0.00308789	0.00209738	0.00473342	0.0265337	0.0270124	0.0446956	0.024741	0.0225076	0.00763697	0.000651825	0.00260634	0.0018606	0.000997371	0.000588955	0.000588076	0.000917071
Phascolarctobacterium	0.000213211	0.000282167	0.000133452	0.000315543	0	0	0.00392996	0.00482315	0.000443892	0.00123686	0.00492702	0.0010141	0	0	0	0	0	0	0	0	0	0	0	0	0.0157163	0.0144676	0.01627	0.0185569	0.0161203	0.0226893	0.00799546	0.00247224	0.0129477	0.0154762	0.00460602	0.00645467	0	0	0.000431425	0	0	0	0.0172984	0.0136572	0.00949382	0.0143259	0.0129117	0.01339	0
[Ruminococcus] gauvreauii group	0.0108737	0.015882	0.018194	0.013929	0.0109118	0.0179522	0.00152832	0.00235416	0.00173118	0.00109414	0.00069722	0.00162255	0.012062	0.0124743	0.00881356	0.01093	0.00642206	0.0111044	0.008455	0.00441902	0.00717103	0.0100371	0.0077132	0.000517866	0	0	0	0	0	0	0	0	0	0	0	0	0	0	0	0	0	0	0	0	0	0	0	0	0.0234945
Ruminiclostridium 5	0.00153512	0.0130603	0.0033363	0.0140642	0.00242485	0.0035749	0	0.000516766	0.000221946	0.000190286	0	0.000709867	0.00755359	0.00289806	0.00254237	0.00161687	0.00274008	0.00224494	0.0114581	0.0023258	0.00479563	0.00216247	0.0054332	0.000517866	0.00362051	0.000848765	0.000860844	0	0.000323846	0.000943599	0.0224251	0.00529765	0.00378471	0.0116531	0.0166968	0.00322733	0.0392683	0.000967492	0.000776565	0.000796928	0.000663381	0.000492708	0.000551544	0.00364887	0.000381661	0.00126938	0.000906084	0.00149281	0.0181231
Fusobacterium	0	0	0	0	0	0	0	0	0	0	0.00330018	0	0	0	0	0	0	0	0	0	0	0.000204007	0	0	0	0	0	0	0	0	0	0	0	0	0	0	0.0198313	0.0228715	0.211139	0.0498805	0.0421247	0.07297	0	0	0	0	0	0	0
Parasutterella	0.000213211	0.00161238	0.000533808	0.000405698	0.00133785	0.00108801	0	0	0	0	0	0	0.000593214	0.00130203	0.00105932	0.00103479	0.000984716	0.000641411	0	0	0	0	0	0	0.0153871	0.0250772	0.013214	0.033015	0.0233169	0.0134248	0	0	0	0	0	0	0.00019713	0	0	0	0	0	0.00215604	0.00172018	0.000763322	0.00194941	0.00244643	0.00180946	0.00100441
[Eubacterium] eligens group	0	0	0	0	0	0	0.00851491	0.00803859	0.00785689	0.0139384	0.0034861	0.0042592	0.00185874	0.00172204	0.00237288	0.0121588	0.00916214	0.0128683	0.0102107	0	0.00672284	0.00558978	0.000727661	0	0	0	0	0	0	0	0	0.0021583	0.000278873	0.00441128	0.00378352	0.00753044	0	0	0	0	0	0	0	0	0	0	0	0	0.0065505
Butyricicoccus	0.00358194	0.00314415	0.00947509	0.00527407	0.00338643	0.00209831	0.000785992	0.00103353	0.000843395	0.000570858	0.000929627	0.000608458	0.00363838	0.00327607	0.00220339	0.00168154	0.00376761	0.00260573	0.00300314	0.00246535	0.00631947	0.0029377	0.00732512	0.00354539	0.000329137	0.000308642	0.000602591	0	0	0.000300236	0.00974594	0.00357101	0.00685232	0.00577142	0.00242639	0.0118336	0.00705725	0.00472136	0.00349454	0.00163008	0.00431198	0.00527197	0.00125351	0.00276272	0.00171748	0.00213075	0.00190278	0.00289514	0.0026202
Alloprevotella	0	0	0	0	0	0	0.0475525	0.0356569	0.0375533	0.0520908	0.0584271	0.0426427	0	0	0	0	0	0	0	0	0	0	0	0	0	0	0	0	0	0	0	0	0	0	0	0	0	0	0	0	0	0	0	0	0	0	0	0	0
Ruminococcaceae UCG-014	0	0.000241857	0.000622776	0.00130725	0.00175593	0.000388576	0	0	0	0	0	0	0	0	0	0	0	0	0	0	0	0	0	0	0	0	0	0	0	0	0	0	0	0	0	0	0	0	0	0	0	0	0	0	0	0	0	0	0.0392594
[Eubacterium] ventriosum group	0.00720652	0.00370848	0.00213523	0.00252434	0.00694009	0.00252574	0.000436662	0.00074644	0	0	0.000976109	0	0.00197738	0.00168004	0.00169492	0.00219894	0.00303977	0.00324714	0.000970246	0	0	0.00391693	0.00557873	0.000796718	0.00143997	0.00135031	0.012267	0	0.00723256	0.0032597	0.00118276	0.000313935	0.00219115	0.00753593	0.00222076	0.00133396	0	0	0	0	0	0	0.00711994	0.0101647	0.0127856	0.00408015	0.00729398	0.0108115	0.0248919
Ruminococcaceae UCG-005	0.00187625	0.0012496	0.00311388	0.00193833	0.00179773	0.00108801	0.000654993	0.000861277	0.000355114	0.000808715	0.000604258	0.000709867	0.000711856	0.000126003	0.00300847	0.00375113	0.00137004	0.0020445	0.000600628	0	0.000627465	0.000938431	0.00208596	0	0.000205711	0.000192901	0.000215211	0	0.000143931	0.000214454	0	0	0	0	0	0	0.000275982	0	0	0.000144896	0	0	0.00727036	0.00182444	0.003101	0.00566688	0.00235582	0.00244278	0.0106992
Catenibacterium	0	0	0	0	0	0	0.0151958	0.033073	0.0605469	0.0159364	0.0243562	0.0191664	0	0	0	0	0	0	0	0	0	0	0	0	0	0	0	0	0	0	0	0	0	0	0	0	0	0	0	0	0	0	0	0	0	0	0	0	0.0335823
[Eubacterium] ruminantium group	0	0	0	0	0	0	0	0	0	0	0	0	0	0	0	0	0	0	0	0	0	0	0	0	0	0	0	0	0	0	0	0	0	0	0	0	0	0	0	0	0	0	0.0227637	0.0240304	0.0212776	0.0610209	0.0329815	0.0341084	0.0310057
Ruminococcaceae UCG-013	0.00494648	0.00467591	0.00818505	0.00378651	0.00447343	0.00431319	0	0	0	0	0	0	0.00177964	0.00218405	0.00148305	0.000323373	0.0012416	0.00124273	0.00277213	0	0.000986016	0.00216247	0.0040749	0.0011154	0.000987411	0.00135031	0	0	0	0	0	0	0	0	0	0	0.0039426	0.00150929	0.0011217	0.00423821	0.00146892	0.00315333	0.00145407	0.00807965	0.00319641	0.00185874	0.0043492	0.00759975	0.00497838
Paraprevotella	0.00955183	0.00935182	0.00711744	0.00721241	0.00610393	0.00209831	0.000873324	0	0	0	0.000278888	0.000456343	0	0	0	0	0	0	0.00817779	0.013071	0.00380961	0.0166877	0.011497	0.0309923	0	0	0	0	0	0	0.00520414	0.00317859	0.00549779	0.0154395	0.00283764	0.00210852	0	0	0	0	0	0	0	0	0	0	0	0	0.0157212
Ruminococcaceae NK4A214 group	0	0	0	0	0	0	0.00130999	0.00815342	0.00110973	0.00095143	0.00232407	0.00248454	0.00261014	0.00294006	0.00334746	0.00142284	0.00265445	0.00188415	0.000231011	0	0.00224095	0.000163205	0.00257107	0	0	0	0	0	0	0	0	0	0	0	0	0	0	0	0	0	0	0	0.00696951	0.00437865	0.00205143	0.00389881	0.00480225	0.00284991	0.00515306
Coprococcus 3	0.00541555	0.00786037	0.00600534	0.00608547	0.00426439	0.00940354	0.00196498	0.0015503	0.00190874	0.00147472	0.00181277	0.00248454	0.00628806	0.00516611	0.00389831	0.0043332	0.00509483	0.00493085	0	0	0	0	0	0	0	0	0	0	0	0	0	0	0	0	0	0	0	0	0	0	0	0	0	0	0	0	0	0	0.00510939
Ruminiclostridium 9	0.00226003	0.00262012	0.00409253	0.00184818	0.00330281	0.00295318	0.000436662	0	0.000665838	0.000713572	0.001255	0.000760572	0.00110733	0.000126003	0.000889831	0	0.000813461	0.000801764	0.000831639	0.00344218	0.00295805	0.000816027	0.00101873	0.00183245	0.00423764	0.00482253	0.00705892	0.00328799	0.00500162	0.0037315	0.00633959	0.0021583	0.00605554	0.0100357	0.00374239	0.00628254	0.00618988	0.00274768	0.00107856	0.00546983	0.0100929	0.0032026	0.00140393	0.00109466	0.00100186	0.00063469	0.00144973	0.00176423	0.00135377
metagenome	0	0	0	0	0	0	0.00170298	0.00355994	0.000887784	0.00204557	0.000743702	0.00278876	0	0	0	0	0	0	0.0146923	0.0675877	0.0125941	0.0196254	0.0129039	0.000597538	0	0	0	0	0	0	0	0	0	0	0	0	0.0100536	0.00135449	0.00146684	0.00637543	0.0054492	0.00433583	0	0	0	0	0	0	0
Ambiguous_taxa	0.00311287	0.00229765	0.0100089	0.000586008	0.0064384	0.00885953	0	0	0	0	0	0	0	0	0.000169492	0	0	0.0020445	0	0	0	0	0	0	0	0	0	0	0	0	0	0	0	0	0	0	0	0	0	0	0	0	0	0	0	0	0	0	0.0137561
Coprococcus 2	0	0	0	0	0	0	0.0129689	0.0157327	0.0116744	0.0269255	0.0164544	0.0205861	0.0277624	0.0217565	0.0295339	0.0303324	0.0280002	0.00292644	0	0	0	0	0	0	0	0	0	0	0	0	0	0	0	0	0	0	0	0	0	0	0	0	0	0	0	0	0	0	0
Lachnospiraceae ND3007 group	0.00358194	0.00229765	0.00453737	0.0040119	0.00296835	0.00260346	0.000698659	0	0.000799006	0.000999001	0.000836664	0.000811277	0.00205647	0.00109202	0.00122881	0	0.00102753	0.00116256	0.000877841	0	0.000672284	0.00269289	0.00223149	0	0	0	0	0	0	0	0.00335904	0.00137346	0.00127485	0.00154395	0.00119263	0.00129093	0	0	0	0	0	0	0.0026073	0.00761051	0.00815801	0.00516819	0.00593485	0.00737356	0.00550242
Intestinibacter	0	0	0	0	0	0.000233146	0	0	0.000310724	0	0.00841313	0.000709867	0.0285533	0.0338527	0.00364407	0	0	0	0.00157087	0.000418644	0.0173897	0.00110164	0.00698554	0.000398359	0	0	0.00129127	0	0	0.000428908	0	0	0.00665312	0.0012131	0	0.0186325	0	0	0.0017257	0	0.000521228	0	0	0	0	0.000408015	0	0	0.00056771
Oscillibacter	0.000213211	0.000483715	0.000311388	0.000405698	0	0.000582864	0	0	0	0	0	0.000202819	0.000830499	0.00172204	0.00245763	0.00420385	0.00162692	0.00196432	0.0020329	0.00172109	0.00371997	0.00338651	0.00189192	0.000796718	0.00279766	0.00493827	0.00451943	0.000585533	0.00277068	0.0027879	0.000709656	0	0.00131469	0.00591846	0.000987004	0.00111881	0.00323293	0	0.000431425	0.00449178	0.00331691	0.002365	0.00135379	0.000625521	0.00100186	0.00249343	0.000634259	0.000633312	0.000786061
Tyzzerella	0.00439214	0.00580458	0.00645018	0.00374144	0.00476609	0.00408005	0.000698659	0	0.000665838	0.000999001	0.000836664	0.000709867	0.000276833	0.000294006	0.00199153	0.00381581	0.00162692	0.00184406	0.000462022	0	0	0.000571219	0	0	0.000246853	0.000385802	0.00038738	0	0	0	0	0	0	0	0	0	0.00950166	0.000696594	0.00578109	0.00485402	0.00611259	0.0052227	0.00185519	0.00177231	0.00128811	0.00176807	0.001042	0.000995205	0.00165946
Erysipelatoclostridium	0.000895484	0.00128991	0.00169039	0.000676163	0.000919771	0.000816009	0	0	0	0	0	0	0	0	0	0	8.56274e-05	0	0.000184809	0.000372128	0.000179276	0.000897629	0	0.00302753	0.00139883	0.00239198	0.0196273	0.00220701	0.00374222	0.00180142	0.000709656	0.00196209	0.00083662	0.00316142	0.00172726	0.00253884	0.00185302	0.00255418	0.0251521	0.00329638	0.00326952	0.00280844	0.000501404	0.0013553	0.00081103	0	0.000770172	0.000542839	0.00052404
Tyzzerella 4	0	0	0	0	0	0	0	0	0	0	0	0	0	0	0	0	0	0	0	0	0	0	0	0	0.00431992	0.0103009	0.0253949	0.00333303	0.0142132	0.00454643	0	0	0	0	0	0	0.002129	0.000851393	0	0.000398464	0.00175322	0.000541979	0	0	0	0	0	0	0
Lachnospiraceae UCG-004	0.00264381	0.00459529	0.00573843	0.00459791	0.00510055	0.00501263	0.00183398	0.000631603	0.000887784	0.002331	0.00032537	0.00121692	0.00185874	0.00294006	0.00165254	0.00135817	0.00132723	0.00144317	0.000970246	0.00632617	0.00327178	0.00146885	0.00150383	0.00143409	0	0	0	0	0	0	0	0	0	0	0	0	0.00232613	0.000580495	0.00107856	0.00108672	0.000236922	0.00275916	0	0	0	0	0	0	8.73401e-05
Odoribacter	0.00400836	0.0041922	0.00538256	0.00536423	0.00284293	0.0035749	0.000130999	0	0.000133168	0	0.000371851	0	0.00146326	0.00180604	0.00127119	0.00129349	0.000770647	0.00132291	0.00129366	0.000186064	0.00174794	0.00138725	0.00126128	0	0.00102855	0.00192901	0.000946929	0	0.0010435	0.000943599	0	0	0.000478069	0.0022424	0.000945879	0.00077456	0.00295695	0.000116099	0.000819707	0.00242701	0.00170584	0.00305479	0.00325913	0.00166806	0.0018606	0.00140539	0.00117791	0.00284991	0.00301323
Prevotellaceae NK3B31 group	0	0	0	0	0	0	0.00205231	0.00212448	0	0.00142714	0.001255	0	0	0	0	0	0	0	0	0	0	0	0	0	0	0	0	0	0	0	0	0	0	0	0	0	0	0	0	0	0	0	0	0	0	0	0	0	0
Barnesiella	0.00302759	0.00350693	0.00235765	0.00148756	0.00204858	0.00260346	0	0	0	0	0	0	0	0	0	0	0	0	0.00152467	0.00590753	0.00336142	0.00261129	0.00257107	0	0	0	0	0	0	0	0.000709656	0.000549386	0.00310745	0.00783002	0.00185063	0.00322733	0	0	0.000301997	0	0	0	0	0	0	0	0	0	0.00170313
Coprococcus 1	0	0	0	0	0	0	0.000829658	0.000401929	4.43892e-05	0.000380572	0.000883146	0.000456343	0.00541802	0.00516611	0.00521186	0.00575605	0.00398168	0.00493085	0.00411199	0	0.00121011	0.00473296	0.00397788	0.000517866	0	0	0	0	0	0	0	0	0	0	0	0	0	0	0	0	0	0	0	0	0	0	0	0	0.00406131
Prevotella 7	0	0	0	0	0	0	0.000742326	0.000689022	0.00168679	0.00209314	0.00330018	0.00243383	0	0	0	0	0	0	0	0	0	0	0	0	0	0	0	0	0	0	0	0	0	0	0	0	0	0	0	0	0	0	0	0	0	0	0	0	0
Bilophila	0	0.00225734	0.00231317	0	0.00121243	0.00116573	0	0	0	0	0.000557776	0	0.000553666	0.00109202	0.0015678	0.00129349	0.000556578	0.000962117	0.00120126	0.00125593	0.00107565	0.000856828	0.00140681	0.00119508	0.0007817	0.00285494	0.00236732	0	0	0.00120094	0.000141931	0.000117726	0.000637425	0.00316142	0.000616878	0.00103275	0.00583504	0.00158669	0.000819707	0.00528871	0.00497536	0.00428656	0	0	0	0	0.000996693	0	0.00126643
Rikenellaceae RC9 gut group	0	0	0	0	0	0	0.00449762	0.014814	0.00270774	0.00789687	0.00209166	0.0094818	0	0	0	0	0	0	0	0	0	0	0	0	0	0	0	0	0	0	0	0	0	0	0	0	0	0	0	0	0	0	0	0	0	0	0	0	0
Sellimonas	0	0	8.8968e-05	0	0	7.77152e-05	0	0	0	0	0	0	0.000514118	0	0.000211864	0	0.000214069	0.000320706	0.000462022	0	0.000537827	0	0.000339575	0.00215114	0.00822842	0.011034	0.00490681	0.00157643	0.00597316	0.00630495	0.00279131	0.000510144	0.00143421	0.000919016	0.000287876	0.00163518	0.000788519	0	0	0.000941824	0.00127938	0.000492708	0.000601685	0.00015638	0.000763322	0.00408015	9.06084e-05	0.000723785	0
Flavonifractor	0.00153512	0.00104805	0.00169039	0.000901551	0.00125423	0.00116573	0	0	0	0	0	0	0.000276833	0	0.000338983	0	0	0	0.00041582	0.00172109	0.00174794	0.000938431	0.000291064	0.00167311	0.00139883	0.00520833	0.00503594	0.000765697	0.00215897	0.002359	0.000425794	0.000392418	0.00147404	0.00323494	0.00180951	0.00219459	0.00362719	0.000657895	0.00159627	0.00463667	0.00431198	0.00206937	0.00145407	0.000729775	0.000715615	0.00122405	0.000634259	0.0013571	0
Ruminococcaceae UCG-003	0.00149247	0.003386	0.0044484	0.00175802	0.00250847	0.00186516	0.00327497	0.00568443	0.00053267	0.00371058	0.00260296	0.00187608	0.00130507	0.00252006	0.00173729	0.000711422	0.00137004	0.000561235	0.00138607	0	0.00273395	0.000408013	0.00208596	0	0	0	0	0	0	0	0	0	0	0	0	0	0	0	0	0	0	0	0.0031087	0.00333611	0.00300558	0.00149606	0.0032166	0.00212612	0.00034936
CAG-352	0	0	0	0	0	0	0	0	0	0	0	0	0	0	0	0	0.000299696	0	0	0	0	0	0	0	0	0	0	0	0	0	0	0	0	0	0	0	0	0	0	0	0	0	0	0	0	0	0	0	0
Acidaminococcus	0.000383779	0	0	0.000225388	0.000292654	0.000272003	0.000916991	0.000918695	0.00119851	0.000570858	0.00134796	0.00223101	0	0	0	0	0	0	0	0	0	0	0	0	0	0	0	0	0	0	0	0	0	0	0	0	0.00307522	0.00131579	0	0.00445555	0.00298522	0.000344896	0	0	0	0	0	0	0.00052404
Eggerthella	0.000426421	0.000362786	0.000311388	0.000135233	0.000501693	0.000194288	0	0	0	0	0	0	0.000672309	0.000294006	0.000127119	0	0.000214069	0.000481058	0.000277213	0.000651223	0.000358551	0.000693623	0.000436596	0.00223081	0.00287995	0.00181327	0.00516507	0.00090082	0.00143931	0.00201587	0.000189242	0.000392418	0.000478069	0.000992538	0.000123376	0.000430311	0.00220785	0.00197368	0.00276112	0.00289792	0.00701289	0.00192156	0.000250702	0	0.000238538	0.000136005	0	0.000407129	0
Clostridium sensu stricto 1	0	0	0	0	0	0	0	0	0	0	0.000278888	0.00481696	0.00751404	0.0248225	0.00199153	0	0.0110031	0.00312688	0.000184809	0.000418644	0.000627465	0.0144437	0.00509363	0	0	0	0	0	0	0.000257345	0.00189242	0	0.00127485	0	0	0.00555101	0	0.00243808	0.000949135	0	0	0	0	0	0	0.000226675	0	0	0
Ruminococcaceae UCG-004	0	0	0	0	0	0	0.000523995	0.000516766	0.000710227	0.000428143	0.00102259	0.000507048	0.00189828	0.000798018	0.00114407	0.00109947	0.00111316	0.00160353	0.000693033	0	0.00107565	0.00155045	0.00184341	0	0	0	0	0	0	0	0.000141931	0.000196209	0.000159356	0.0013969	0.000329001	0.000559404	0.00126163	0.000425697	0.000258855	0.00137651	0.00199014	0.00147812	0.000902527	0.000938282	0.000906445	0.00104271	0.00135913	0	0.00139744
Coprobacter	0.000938126	0.00544179	0.00129004	0.000721241	0.00133785	0.000777152	0	0	0	0	0	0	0	0	0	0	0	0	0	0	0	0	0	0	0.00765243	0.00979938	0.00542332	0.00184668	0.0052535	0.00501823	0.00193973	0.000706353	0.00482053	0.00360254	0.00308439	0.00150609	0	0	0	0	0	0	0	0	0	0	0	0	0.00615747
Marvinbryantia	0.000767558	0.00108836	0.000845196	0.000405698	0.000919771	0.000854867	0.00117899	0.000574185	0.00177557	0.000856287	0.000883146	0.000811277	0.000276833	0.000252006	0.000254237	0.000452723	0.000813461	0.000761676	0.0022177	0	0.000806741	0.00114244	0.000970214	0	0	0	0	0	0	0	0.00260207	0.00153043	0	0.00147043	0.00176838	0.00172124	0	0	0	0	0	0	0	0	0	0	0	0	0.00427966
Slackia	0	0	0	0	0	0	0.000480328	0	0.000887784	0.000190286	0.000743702	0.000659162	0	0	0	0	0	0	0.00180189	0.000418644	0.000313733	0.00142805	0.000873193	0.00242999	0	0	0	0	0	0	0.00127738	0.00368873	0.00135453	0.00246296	0.000740253	0.00197943	0	0	0	0	0	0	0	0	0	0	0	0	0.00139744
Butyricimonas	0.0008102	0.00100774	0.0019573	0.000856473	0	0.000932582	0.000174665	0	0	0	0.000418332	0.000253524	0.001661	0.00130203	0.00220339	0.00174622	0.000984716	0.00120265	0.00041582	0.00046516	0.000986016	0.000367212	0.000824682	0.000995897	0	0	0	0	0	0	0	0	0.000478069	0.00426424	0.000287876	0.000559404	0.00275982	0	0.000603995	0.0027168	0.00146892	0.00270989	0	0	0	0	0	0	0.00170313
Lachnospiraceae FCS020 group	0	0	0	0	0	0	0.00034933	0.000344511	8.87784e-05	0	9.29627e-05	0	0.000514118	0.000252006	0.00059322	0.000258699	0.00034251	0.000681499	0.000508224	0	0.000537827	0.00130564	0.00126128	0	0	0	0	0	0	0	0	0	0	0	0	0	0	0	0	0	0	0	0.00110309	0.00255421	0.00276704	0.00131472	0.00484755	0.00171899	0.00257653
Romboutsia	0.000895484	0.000322477	0.00124555	0.000450775	0.00037627	0	0.00218331	0	0.000932173	0.00104657	0.000650739	0.000709867	0	0	0	0	0.000727833	0.000400882	0.000970246	0	0	0	0.00155234	0	0.000534847	0.00563272	0	0.00216197	0.00633299	0.00128673	0.00246014	0.00129498	0.0025497	0.00742565	0.00403027	0.0102414	0.00228671	0	0	0	0	0.00103469	0	0.000625521	0.00133581	0.000589355	0	0	0
Faecalitalea	0	0	0	0	0	0	0	0	0	0	0	0	0.00110733	0.00147003	0.00144068	0	0.00034251	0.000400882	0	0	0	0	0	0	0.00226282	0.00555556	0.0134292	0.00315287	0.00773632	0.00210165	0	0	0	0	0	0	0.00686012	0.00224458	0.00513396	0.00847642	0.00203753	0.00270989	0	0	0	0	0	0	0.00074239
Escherichia-Shigella	0.000341137	0.00145114	0	0.00036062	0.000125423	0	0	0	0	0	0	0	0	0	0	0.0113181	0.00911932	0.0228904	0.00563667	0	0.00103084	0.000571219	0	0	0	0	0.000817802	0.000720656	0	0.00102938	0	0	0	0.00378635	0	0.00464736	0.000867371	0	0.00392597	0.000615808	0	0	0.00195548	0.00489992	0.00133581	0.00126938	0	0.00180946	0
Veillonella	0	0	0.00022242	0	0	0	0.000785992	0.00235416	0.00377308	0	0.00139444	0.00141973	0.00015819	0.000168004	0	0	0	0.000320706	0	0	0	0	0	0	0	0	0	0	0	0	0.00458911	0.0251933	0.00306761	0	0.0101579	0.00598132	0	0.000580495	0	0	0	0	0	0	0	0	0	0	0
Negativibacillus	0.000213211	0.000120929	0.000177936	0	0	0	0	0	0	0	0	0	0.00106778	0.00126003	0.000932203	0.00116414	0.000642206	0.00132291	0.000138607	0.00106987	0	0.000367212	0.00126128	0	0	0	0	0	0	0	0	0	0	0	0	0	0	0	0	0	0	0	0.0021059	0.000417014	0.00114498	0.00108804	0.00154034	0.000995205	0.0013101
Family XIII AD3011 group	0.00110869	0.000685263	0.000489324	0.000991706	0.00100339	0.000777152	0	0.000574185	0	0.000237857	0.000464814	0.000507048	0	0.000630014	0.00059322	0.000711422	0.000556578	0.00112247	0.000323415	0	0.000941198	0.000367212	0.000485107	0	0	0.000154321	0.000516507	0	0	0.000214454	0.000141931	0	0.000159356	0.00110282	0	0.000258187	0.00153761	0.000154799	0.000215712	0.00264435	0.000900303	0.000936145	0.000250702	0	0.000238538	0.000770695	0.000226521	0.000316656	8.73401e-05
Mitsuokella	0	0	0	0	0	0	0.0067246	0.00470831	0.00972124	0.00556586	0.00409036	0.00968462	0	0	0	0	0	0	0	0	0	0	0	0	0	0	0	0	0	0	0	0	0	0	0	0	0	0	0	0	0	0	0	0	0	0	0	0	0
CAG-56	0	0	0	0	0	0	0.000480328	0	0.000355114	0.000475715	0.000650739	0.000507048	0.00636716	0.00273006	0.00173729	0.00109947	0.00376761	0.00292644	0.00591388	0	0.00125493	0.00155045	0.00339575	0	0	0	0	0	0	0	0	0	0	0	0	0	0	0	0	0	0	0	0	0	0	0	0	0	0
Lachnospiraceae UCG-001	0.000213211	0	0.00102313	0.000450775	0.000250847	0	0	0	0	0	0	0	0	0.000756017	0.000466102	0	0.000856274	0.000601323	0	0	0	0	0	0	0	0	0	0	0	0	0	0	0	0	0	0	0	0	0	0	0	0	0.00295828	0.00364887	0.00448452	0.0034908	0.00362434	0.00438795	0
[Eubacterium] xylanophilum group	0	0	0	0	0	0	0	0	0	0	0	0	0	0	0	0	0	0	0	0	0	0	0	0	0	0	0	0	0	0	0	0	0	0	0	0	0	0	0	0	0	0	0.00250702	0.00187656	0.00333954	0.00154139	0.00303538	0.00348322	0.00209616
uncultured bacterium	0.00166304	0.00403096	0.00756228	0.00198341	0.00451524	0.00334175	0.000174665	0.00103353	0.000710227	0.000808715	0.000139444	0.000659162	0.000237285	0	0	0	0	0.000120265	0	0	0	0	0	0	0	0	0	0	0	0	0	0	0	0	0	0	0.000551963	0.000580495	0.00051771	0.00018112	0.000331691	0.00566614	0	0	0	0	0	0	0.00122276
Ruminiclostridium 6	0	0	0	0	0	0	0.000611327	0	0	0.000237857	0.000418332	0.000304229	0	0	0	0	0	0	0	0	0	0	0	0	0	0	0	0	0	0	0	0	0	0	0	0	0	0	0	0	0	0	0	0	0	0	0	0	0
UBA1819	0.000298495	0.000241857	0.000355872	0	0.000167231	0.000233146	0	0	0	0	0	0	0.000435023	0.000336007	0.000423729	0	0.000214069	0.00044097	0.000323415	0.000930319	0.000717103	0	0	0	0	0	0	0	0	0	0	0	0	0.000477888	0	0.000215156	0.000630815	0	0.00034514	0.00101427	0.000805534	0.00137958	0.000601685	0.000417014	0.000333954	0.00072536	0.000271825	0.000588076	0.00026202
Adlercreutzia	0.00127926	0.00096743	0.001379	0.00162279	0.00150508	0.00120459	0	0	0	0	0	0	0.00237285	0.00121803	0.00135593	0.00206959	0.00149848	0.00244538	0.000831639	0.000418644	0.000268914	0.000367212	0.000630639	0	0	0	0	0	0	0	0	0	0	0	0	0	0	0	0	0	0	0	0.000350983	0.000469141	0.000620199	0.000589355	0.000815476	0.00104044	0
Desulfovibrio	0	0	0	0	0	0	0.000567661	0.00126321	0.00110973	0.000999001	0.00218462	0.00157185	0	0	0	0	0	0	0	0	0	0	0	0	0	0	0	0	0	0	0	0	0	0	0	0	0.00571676	0.000541796	0.000431425	0.00213722	0.00772365	0.00473	0	0	0	0	0	0	0
Turicibacter	0	0.000161238	0	0	0	0.000310861	0	0	0	0	0	0	0.00348019	0.00277206	0.000254237	0	0.00222631	0.000521147	0.00526705	0.000697739	0.00501972	0.00118324	0.00688852	0	0	0.000115741	0	0	0	0.00115805	0.000425794	0	0.000398391	0	0.000493502	0	0	0.00410217	0	0	0.000331691	0	0	0.00104254	0	0	0.000498346	0	0
Ruminococcaceae UCG-010	0	0	0	0	0	0	0	0.000401929	0	0.000285429	0	0.000760572	0	0	0	0	0	0.000120265	0	0	0	0	0	0	0	0	0	0	0	0	0	0	0	0	0	0	0	0	0	0	0	0	0.00110309	0	0	0	0	0.00027142	0.00227084
Senegalimassilia	0	0	0	0	0	0	0	0	0.000843395	0	0.000976109	0	0	0	0	0	0	0	0	0	0	0	0	0	0	0	0	0	0	0	0	0	0	0	0	0	0	0	0	0	0	0	0	0	0	0	0	0	0.00179047
Enterorhabdus	0	0	0	0	0	0	0.000174665	0.000344511	0.000355114	0.000190286	0.000278888	0.000152114	0	0	0	0	0	0	0	0	0	0	0	0	0	0	0	0	0	0	0	0	0	0	0	0	0	0	0	0	0	0	0	0	0	0	0	0	0.00104808
Holdemania	0	0.000201548	0	0	0.000250847	0	0	0	0	0	0	0	0.000197738	0	0	0.000194024	0	0.00088194	0.000323415	0	0.000448189	0.000489616	0.000533618	0	0	0	0	0	0	0	0	0	0	0	0	0	0.00161646	0.000154799	0.000603995	0.0016663	0.000663381	0.00059125	0	0	0	0.000136005	0.000362434	0.00013571	0
Eubacterium	0	0	0	0	0	0	0	0	0	0	0	0.00010141	0	0	0	0	0	0	0	0	0	0	0	0.000318687	0	0	0	0	0	0	0	0	0	0	0	0	0.000315408	0	0.000129427	0.000217344	0	0	0	0	0	0	0	0	0
Allisonella	0	0	0	0	0	0	8.73324e-05	0.000229674	0.000310724	0.000618429	0.00102259	0.000202819	0	0	0	0	0	0	0.000277213	0.000372128	0.000179276	0.000285609	0.000582129	0	0.00111084	0	0	0.00310783	0.00244684	0.000428908	0	0	0	0	0	0	0.000591389	0.00414087	0.00034514	0	0.00189538	0	0	0	0	0	0	0	0.00017468
Prevotellaceae UCG-003	0	0	0	0	0	0	0	0	0	0	0	0	0	0	0	0	0	0	0	0	0	0	0	0	0	0	0	0	0	0	0	0	0	0	0	0	0.00689954	0.00181889	0.00241598	0.00412954	0.00184799	0.00660229	0	0	0	0	0	0	0
Enterococcus	0	0	0	0	0	0	0	0.000287092	0.000177557	0	0.000278888	0.000405638	0	0	0	0	0	0	0.00133986	0	0.00156866	0	0.00169788	0	0	0	0	0	0	0	0	0.000588628	0	0	0.000534627	0.000645467	0	0.000386997	0	0	0	0	0	0	0	0	0	0	0
Terrisporobacter	0	0	0	0	0	0	0	0	0	0	0	0	0.000276833	0.000504011	0	0	0	0	0	0.000186064	0.000582646	0	0.0121277	0.000239015	0	0	0	0	0	0.000986489	0	0	0	0	0	0.000473342	0	0	0	0	0	0	0	0	0	0	0	0	0
Citrobacter	0	0	0	0	0	0	0	0	0	0	0	0	0	0	0	0	0	0	0	0	0	0	0	0	0	0	0	0	0	0	0	0	0.00083662	0	0	0	0	0	0	0	0	0	0	0.0029191	0	0	0	0	0
[Clostridium] innocuum group	0	0	0	0	0	0	0	0	0	0	0	0	0	0	0	0	0	0	0	0.00046516	0.000224095	0	0.000291064	0.000517866	0.000617132	0.000694444	0.000903887	0.000270246	0.000215897	0.000343127	0.000378483	0.000156967	0.000956137	0.000661692	0.000329001	0.000258187	0.00019713	0	0.000733422	0.00054336	0	0	0.000501404	0.000364887	0	0	0	0.000180946	0
Tyzzerella 3	0.000852842	0.000161238	0.00160142	0.00153264	0.00192316	0.00147659	0	0	0	0	0	0	0	0	0	0	0	0	0	0	0	0	0	0	0	0	0	0	0	0	0	0	0	0	0	0.000817591	0	0	0	0	0	0	0	0	0	0	0	0	0
Eisenbergiella	0	0.000322477	0.000266904	0	0	0.000233146	0	0	0	0	0	0	0.00102824	0.00046201	0.000466102	0.000840771	0.000385323	0.000280617	0	0	0.000179276	0	0	0	0	0	0	0	0	0	0	0	0	0	0	0	0	0	0.000431425	0.000470912	0.000189538	0.000394166	0	0	0	0	0	0	0
Actinomyces	0	0	0	0	0	0	0.000436662	0.000287092	0.000621449	0.000666001	0.00120852	0.000507048	0	0.000126003	0	0	0	0	0	0	0	0	0.000145532	0	0	0	8.60844e-05	0	0.000143931	0	0.000567725	0.00231527	0.000478069	0.000624931	0.00106925	0.000602436	0.000275982	0.000309598	0.000215712	0.00018112	0	0	0	0	0.000143123	0	0	0	0
Gordonibacter	0	0.000120929	0	0	0.000292654	0.000349718	0	0	0	0	0	0	0.000435023	0.000378008	0.000211864	0.000452723	0.00034251	0.000200441	0	0.000418644	0.000224095	0.000204007	0	0	0	0	0	0	0	0	0	0	0	0	0	0	0.000236556	0	0	0.000398464	0.000521228	0.00059125	0	0	0	0	0	0	0
Haemophilus	0	0.000282167	0	0	0	0	0	0	0.00324041	0	0	0.00294088	0.000118643	0.000378008	8.47458e-05	0	0	0.000120265	0.000277213	0	0	0.00159125	0	0	0	0	0	0	0.000287863	0	0.00151393	0.00525841	0.000278873	0.000220564	0.00131601	0.0012479	0	0.000348297	0.000431425	0	0	0	0	0	0	0	0	0	0
Shuttleworthia	0	0	0	0	0	0	0	0	0	0	0	0	0	0.000168004	0	0	0	0	0	0	0	0	0.000533618	0	0	0	0	0	0	0	0	0	0	0	0	0	0	0	0	0	0	0	0	0	0	0	0	0	0
gut metagenome	0	0	0	0	0	0	0	0	0	0	0	0	0.000276833	0.000294006	0.000635593	0.000452723	8.56274e-05	0.000200441	0	0	0	0	0	0	0	0	0	0	0	0	0	0	0	0	0	0	0	0	0	0	0	0	0	0	0	0	0	0	0.00065505
Defluviitaleaceae UCG-011	0	0	0	0	0	0	0	0	0	0	0	0	0.000790952	0	0.000550847	0.000517397	0	0.000200441	0	0	0	0	0	0	0	0	0	0	0	0	0	0	0	0	0	0	0	0	0	0	0	0	0.000100281	0	0	0	0.000135913	0	0.00030569
Family XIII UCG-001	0.000426421	0.000403096	0.000266904	0.000225388	0.000543501	0.000388576	0.000261997	0	0.000266335	0.000285429	0	0	0.000276833	0	0	0	0.000299696	0.000320706	0.000369617	0	0	0	0	0	0	0	0	0	0	0	0	0	0	0	0	0	0	0	0	0	0	0.000246354	0	0	0.000238538	0	0.000498346	0	0
[Eubacterium] brachy group	0	0	0	0	0	0	0	0	0	0	0	0	0.000276833	0	0	0	0	0	0	0	0	0	0	0	0	0	0	0	0	0	0	0	0	0	0	0	0	0	0	0	0.000615997	0.00064052	0	0.00015638	0	9.06701e-05	0	0	0.00034936
Merdibacter	0	0	0	0	0.000125423	0	0	0	0	0	0	0	0.000197738	0	0	0	0.000256882	0.000240529	0	0	0	0	0	0	0	0.000192901	0	0	0	0	0	0	0	0.000220564	0.000123376	0	0	0	0	0	0	0	0	0	0	0	0	0	0
Coprobacillus	0	0.000201548	0	0.00018031	0	0	0	0	0	0	0	0	0	0	0	0	0	0	0	0	0	0	0	0	0	0	0	0	0	0	0	0	0	0	0	0	0.000827945	0.00116099	0	0.000108672	0.000379075	0	0	0	0.000238538	0	0	0	0
Succinivibrio	0	0	0	0	0	0	0.00117899	0.00143546	0.000665838	0.00109414	0.00209166	0.000861982	0	0	0	0	0	0	0	0	0	0	0	0	0	0	0	0	0	0	0	0	0	0	0	0	0	0	0	0	0	0	0	0	0	0	0	0	0
Moryella	0	0	0	0	0	0	0	0	0	0	0	0	0	0.00046201	0	0	0.000256882	0.000521147	0	0	0	0	0	0	0	0	0	0	0	0	0	0	0	0	0	0	0	0	0	0	0	0	0.000451264	0.00177231	0.00119269	0.00145072	0.00086078	0	0
Akkermansia	0	0	0	0	0	0	0	0	0	0	0	0	0.000118643	0.000168004	0.000254237	0.000323373	0.000214069	0.000481058	0	0	0	0	0	0	0	0	0	0	0	0	0	0	0	0	0	0	0	0	0	0	0	0	0.000802246	0.000469141	0.000572492	0.00045335	0.000407738	0.000542839	0.00021835
Klebsiella	0	0	0	0	0	0	0	0	0	0	0	0	0	0	0	0	0	0	0	0.00158154	0.0073503	0	0	0	0	0	0	0	0	0	0.00132469	0	0	0	0	0	0	0	0	0	0	0	0	0	0	0	0	0	0
Bacillus	0	0	0	0	0	0	0	0	0	0	0	0	0	0	0	0	0	0	0	0	0	0	0	0	0	0	0.000645633	0	0.000683675	0	0	0	0.000517908	0	0	0	0.00114335	0	0	0	0	0	0.000300842	0	0	0	0	0	0
Peptococcus	0	0	0	0	0	0	0	0	0	0	0.000418332	0	0	0	0	0	0	0	0	0	0	0	0	0	0	0	0	0	0	0	0	0	0	0	0	0	0	0	0	0	0	0	0	0	0	0	0	0	0.00034936
Oscillospira	0	0	0	0	0	0	0	0	0	0	0	0	0	0	0	0	0	0	0	0	0	0	0	0	0	0	0	0	0	0	0	0	0	0	0	0	0	0	0	0	0	0	0	0	0	0	0	0	0
Cloacibacillus	0	0	0	0	0	0	0	0	0	0	0	0	0	0	0	0	0	0	0	0	0	0	0	0	0	0	0	0	0	0	0	0	0	0	0	0	0	0	0	0	0	0	0	0	0	0	0	0	0
Phocea	0	0	0	0	0	0	0	0	0	0	0	0	0	0	0	0	0	0	0	0	0	0	0	0	0	0	0	0	0	0	0.000615035	0	0	0.0010293	0.000329001	0.00116184	0.00118278	0	0.000215712	0.000615808	0.000379075	0.000246354	0	0	0	0.000226675	0	0	0
Oxalobacter	0	0.000362786	0.000266904	0.000450775	0.000125423	0	0	0.000516766	0	0.000285429	0	0	0	0	0	0	0	0	0	0	0	0	0	0	0	0	0	0	0	0	0	0	0	0	0	0	7.88519e-05	0	0	0	0	0.00108396	0	0	0	0	0	0	0
Lachnospiraceae UCG-010	0	0	0	0.000450775	0	0	0	0	0	0	0	0	0	0	0	0	0.000299696	0	0	0	0.000224095	0	0	0	0	0	0	0	0	0	0.000520414	0	0.000199195	0	0.000164501	0.000215156	0	0	0	0	0	0	0	0	0	0	0	0	0
DTU089	0	0	0	0	0	0	0	0	0	0	0	0	0	0	0.000338983	0.000388048	0.000299696	0	0	0	0	0	0	0	0	0	0	0	0	0	0	0	0	0	0	0	0	0	0	0	0	0	0	0	0	0	0	0	0.0004367
Olsenella	0	0	0	0	0	0	0	0.000344511	0.000266335	0	0	0	0	0	0	0	0	0	0	0	0	0	0	0	0	0	0	0	0	0	0	0	0	0	0	0	0	0	0	0	0	0	0	0	0	0	0	0	0
Candidatus Soleaferrea	0	0	0	0	0.000167231	0	0	0	0	0	0	0	0	0	0	0	0	0	0	0	0	0	0	0	0	0.000462963	0.000344338	0	0.000179914	0.000171563	0	0	0	0	0	0	0.000551963	0	0	0.000760704	0.000284306	0	0.000150421	0	0	0	0.000135913	0	0.00021835
Intestinimonas	0	0.000201548	0	0	0	7.77152e-05	0	0	0	0	0	0	0.000118643	0	0.000211864	0	0	0.000160353	0	0	0	0	0	0	0	0	0	0	0	0	0	0	0	0	0	0	0	0	0	0	0	0	0	0	0.000190831	0.000226675	0	0	0.00061138
mouse gut metagenome	0	0	0	0	0	0	0	0	0	0	0	0	0	0	0	0	0	0	0	0	0	0	0	0	0	0	0	0	0	0	0	0	0	0	0	0	0	0	0	0	0	0	0	0	0	0	0	0	0
Brachyspira	0	0	0	0	0	0	0	0	0	0	0	0	0	0	0	0	0	0	0	0	0	0	0	0	0	0	0	0	0	0	0	0	0	0	0	0	0	0	0	0	0	0	0	0	0	0	0	0	0
Lactonifactor	0	0	0	0	0	0	0	0	0	0	0	0	0	0	0	0	0	0	0	0	0	0	0	0	0	0	0	0	0	0	0	0	0	0	0	0	0.000630815	0	0	0.000652032	0	0	0.000200562	0	0	0.000317345	0	0.000226183	0
Ruminiclostridium 1	0	0	0	0	0	0	0	0	0	0	0	0	0.000237285	0	0.000254237	0.000323373	0	0.000561235	0	0	0	0	0	0	0	0	0	0	0	0	0	0	0	0	0	0	0	0	0	0	0	0	0	0	0	0	0	0	0.00021835
Ruminococcaceae UCG-009	0	0	0	0	0	0	0	0	0	0	0	0	0	0.000210005	0	0	0	0.000240529	0	0	0	0	0	0	0	0	0	0	0	0	0	0	0	0	0	0	0	0	0	0	0	0	0	0	0	0	0	0	0
GCA-900066575	0	0	0	0	0	0	0	0	0	0	0	0	0	0	0	0	0	0	0	0	0.000134457	0	0	0	0	0	0	0	0	0	0	0	0	0	0	0	0	0	0	0	0	0	0	0	0	0	0	0	0
UC5-1-2E3	0	0	0	0	0	0	0	0	0	0	0	0	0	0	0	0	0	0	0	0	0	0	0	0	0	0	0	0	0	0	0	0	0	0	0	0	0	0	0	0	0	0	0	0	0.000620199	0	0	0	0
Granulicatella	0	0	0.000311388	0	0	0	0	0	0.000177557	0	0	0	0	0	0	0	0	0	0	0	0	0	0	0	0	0.000347222	0.000301296	0.000270246	0	0	0	0.000784837	0	0	0.000205626	0.000258187	0	0.000348297	0	0	0	0	0	0	0	0	0	0	0
[Eubacterium] nodatum group	0	0	0	0	0	0	0	0	0	0	0	0	0.000237285	0	0	0	0	0	0	0.000139548	0	0	0	0	0	0	0	0	0	0	0	0	0	0	0	0	0	0	0	0	0	0	0	0	0	0	0	0	0
Lactobacillus	0	0	0	0	0	0	0.000436662	0.000459348	0.00146484	0	0	0	0	0	0	0	0	0	0	0	0	0	0	0	0	0	0	0	0	0	0	0	0	0	0	0	0	0	0	0	0	0	0	0	0	0	0	0	0.00017468
Lactococcus	0	0	0	0	0	0	0	0	0	0	0	0	0	0	0	0	0	0	0	0	0	0	0	0	0	0	0	0	0	0	0	0	0	0	0	0	0	0	0	0.000108672	0	0	0.000701966	0	0	0	0	0	0
Fournierella	0	0	0	0	0	0	0	0	0	0	0	0	0	0	0	0	0	0	0	0	0	0	0.000194043	0	0	0	0	0	0	0	0.000520414	0	0.000159356	0.000845495	0.000287876	0.000688498	0	0	0	0	0	0	0	0	0	0	0	0	0
Sanguibacteroides	0	0	0	0	0	0	0	0	0	0	0	0	0	0	0	0	0	0	0	0	0	0	0	0	0	0	0	0	0	0	0	0	0	0	0	0	0	0	0	0	0	0	0	0	0	0	0	0	0
Leuconostoc	0	0	0	0	0	0	0	0	0	0	0	0	0	0	0	0	0	0	0	0	0	0	0	0	0	0	0	0	0	0	0	0	0	0	0	0	0	0	0	0	0	0	0	0	0	0	0	0	0
Bacteroidales bacterium 55_9	0	0	0	0	0	0	0	0	0	0	0	0	0	0	0	0	0	0	0	0	0	0	0	0	0	0	0	0	0	0	0	0	0	0	0	0	0	0	0	0	0	0	0	0	0	0	0	0	0.000829731
Ruminiclostridium	0	0	0	0	0	0	0	0	0	0	0	0	0	0	0	0	0	0	0	0	0	0	0	0	0	0	0	0	0	0	0	0	0	0.000110282	0	0	0	0.000425697	0	0.000289792	0	0.000246354	0	0	0	0	0	0	0
GCA-900066225	0	0	0	0	0	0	0	0	0	0	0	0	0.000118643	0	0	0	0	0	0	0	0	0	0	0	0	0	0	0	0	0	0	0	0	0	0	0	0	0	0	0.000144896	0	9.85416e-05	0	0	0	0	0	0	8.73401e-05
Christensenella	0	0	0	0	0	0	0	0	0	0	0	0	0	0	0	0	0	0	0	0	0	8.16027e-05	0	0	0	0	0	0	0	0	0	0	0	0	0	0	0	0	0	0	0	0	0	0	0	0	0	0	0
Lachnospiraceae UCG-008	0	0	0	0	0	0	0	0	0	0	0	0	0.000316381	0	0	0	0	0	0	0	0	0	0	0	0	0	0	0	0	0	0	0	0	0	0	0	0	0	0	0	0	0	0.000300842	0	0	0	0.000226521	0	0
Anaerotruncus	0	0	0	0	0	0	0	0	0	0	0	0	0	0	0	0	0	0	0	0.00046516	0.000224095	0	0	0	0	0	0	0	0	0	0	0	0	0	0	0	0	0	0	0	0	0	0.000300842	0	0	0	0	0	0
Libanicoccus	0	0	0	0	0	0	0	0.000172255	0	0	0	0.000304229	0	0	0	0	0	0	0	0	0	0	0	0	0	0	0	0	0	0	0	0	0	0	0	0	0	0	0	0	0	0	0	0	0	0	0	0	0.00017468
[Eubacterium] fissicatena group	0	0	0	0	0	0	0	0	0	0	0	0	0	0	0	0	0	0	0	0	0	0	0	0	0	0	0	0	0	0	0	0	0	0	0	0	0	0	0	0.000398464	0	0	0	0	0	0	0	0	0
Rothia	0	0	0	0	0	0	0.000174665	0	0	0.000237857	0	0	0	0	0	0	0	0	0	0	0	0	0	0	0	0	0	0	0	0	0	0.000549386	7.96781e-05	0.000147043	0	0	0	0	0	0	0	0	0	0	0	0	0	0	0
Raoultibacter	0	0	0	0	0	0	0	0	0	0	0	0	0	0	0	0	0	0	0	0	0	0	0	0	0	0	0	0	0	0	0	0	0	0	0	0	0	0	0	0	0	0	0.000100281	0	0.000190831	0.000498685	0.000453042	0.00013571	0
Dielma	0	0	0	0	0	0	0	0	0	0	0	0	0	0	0	0	0	0	0	0	0	0	0	0	0	0	0	0	0	0	0	0	0	0	0	0	0.000512537	0.000193498	0.000431425	0.00036224	0	0	0	0	0	0	0	0	0
Weissella	0	0	0	0	0	0	0	0	0	0	0	0	0	0	0	0	0	0	0	0	0	0	0	0	0	0	0	0	0	0	0	0	0	0	0	0	0	0	0	0	0	0	0	0	0	0	0	0	0
Anaerofilum	0	0	0	0	0	0	0	0	0	0	0	0	0	0	0	0	0	0	0	0	0.000134457	0	0	0	0	0	0	0	0	0	0	0	0	0.000257325	0	0	0	0	0	0	0	0	0	0	0	0	0	0	0
Gemella	0	0	0.000133452	0	0	0	0	0	8.87784e-05	0	0	0	0	0	0	0	0	0	0	0	0	0	0	0	0	0	0	0	0	0	0	0.000392418	0	0	0	0	0	0.000270898	0	0	0	0	0	0	0	0	0	0	0
Harryflintia	0	0	0	0	0	0	0	0	0	0	0	0	0	0.000168004	0	0	0	0	0	0.00023258	0	0	0	0	0	0	0	0	0	0	0	0	0	0	0	0	0	0	0	0	0	0	0	0	0	0	0	0	0.00017468
GCA-900066755	0	0	0	0	0	0	0	0	0	0	0	0	0	0	0	0	0	0	0	0	0	0	0	0	0	0	0	0	0	0	0	0	0	0	0	0	0	0	0	0	0	0	0.000300842	0	0	0	0	0.00013571	0
Anaerofustis	0	0	0	0	0	0	0	0	0	0	0	0	0	0	0	0	0	0	0	0	0	0	0	0	0	0	0	0	0	0	0	0	0	0	0	0	0	0	0	0	0	0	0	0	0	0	0	0	0
Erysipelotrichaceae UCG-004	0	0	0	0	0	0	0	0	0	0	0	0	0	0	0	0	0	0	0	0	0	0	0	0	0	0	0	0	0	0	0	0	0	0	0	0	0	0	0	0	0	0	0	0	0	0	0	0	0
Faecalicoccus	0	0	0	0	0	0	0	0	0	0	0	0	0	0	0	0	0	0	0	0	0	0	0	0	0	0	0	0	0	0	0	0	0	0	0	0	0	0	0	0	0	0	0	0	0	0	0	0	8.73401e-05
Hungatella	0	0	0	0	0	0	0	0	0	0	0	0	0	0	0	0	0	0	0	0	0	0	0	0	0	0	0	0	0	0	0	0	0	0	0	0	0	0	0	0	0	0	0	0	0	0	0	0	0
Lachnospiraceae UCG-002	0	0	0	0	0	0	0	0	0	0	0	0	0	0	0	0	0	0	0	0	0	0	0	0	0	0	0	0	0	0	0	0	0	0	0.000205626	0.000215156	0	0	0	0	0	0	0	0	0	0	0	0	0
Victivallis	0.000383779	0	0	0	0	0	0	0	0	0	0	0	0	0	0	0	0	0	0	0	0	0	0	0	0	0	0	0	0	0	0	0	0	0	0	0	0	0	0	0	0	0	0	0	0	0	0	0	0
Catenisphaera	0	0	0	0	0	0	0.000305664	0	0.000310724	0	0	0	0	0	0	0	0	0	0	0	0	0	0	0	0	0	0	0	0	0	0	0	0	0	0	0	0	0	0	0	0	0	0	0	0	0	0	0	0
CHKCI002	0	0	0	0	0	0	0	0	0	0	0	0	0	0	0	0	0	0	0	0	0	0	0	0	0	0	0	0	0	0	0	0	0	0.000147043	0.000205626	0	0	0	0	0	0	0	0	0	0	0	0	0	0
Parvimonas	0	0	0	0	0	0	0	0	0	0	0.000139444	0	0	0	0	0	0	0	0	0	0	0	0	0	0	0	0	0	0	0	0	0	0	0	0	0	0	0	0	0.000108672	0	0	0	0	0	0	0	0	0
Caproiciproducens	0	0	0	0	0	0	0	0	0	0	0	0	0	0	0	0	0	0	0	0	0	0	0	0	0	0	0	0	0	0	0	0	0	0	0	0	0	0	0	0	0	0	0	0	0	0	0	0	0
Catabacter	0	0	0	0	0	0	0	0	0	0	0	0	0	0	0	0	0	0	0	0	0	0	0	0	0	0	0	0	0	0	0	0	0	0	0	0	0	0	0	0	9.47688e-05	0	0	0	0	0	0	0	0
Cellulosilyticum	0	0	0	0	0	0	0	0	0	0	0	0	0	0	0	0	0	0	0	0	0	0.000448815	0	0	0	0	0	0	0	0	0	0	0	0	0	0	0	0	0	0	0	0	0	0	0	0	0	0	0
Epulopiscium	0	0	0	0	0	0	0	0	0	0	0	0	0	0	0	0	0	0	0	0	0	0	0.000388086	0	0	0	0	0	0	0	0	0	0	0	0	0	0	0	0	0	0	0	0	0	0	0	0	0	0
Acetanaerobacterium	0	0	0	0	0	0	0	0	0	0	0	0	0	0	0	0	0	0	0	0	0	0	0	0	0	0	0	0	0	0	0	0	0	0	0	0	0	0	0	0	0	0	0	0	0	0	0	0	0
Rikenella	0	0	0	0	0	0	0	0	0	0	0	0	0	0	0	0	0	0	0	0	0	0	0	0	0	0	0	0	0	0	0	0	0	0	0	0	0	0	0	0	0	0	0	0	0	0	0	0	0
Pyramidobacter	0	0	0	0	0	0	0	0	0	0	0	0	0	0	0	0	0	0	0	0	0	0	0	0	0	0	0	0	0	0	0	0	0	0	0	0	0	0	0	0	0	0	0	0	0	0	0	0	0
Jonquetella	0	0	0	0	0	0	0	0	0	0	0	0	0	0	0	0	0	0	0	0	0	0	0	0	0	0	0	0	0	0	0	0	0	0	0	0	0	0	0	0	0	0	0.000200562	0	0	0	0	0	0
Prevotella	0	0	0	0	0	0	0	0	0	0	0	0	0	0	0	0	0	0	0	0	0	0	0	0	0	0	0	0	0	0	0	0	0	0	0	0	0	0	0	0	0	0	0	0	0	0	0	0	0
TM7 phylum sp. oral clone DR034	0	0	0	0	0	0	0	0	0	0	0	0	0	0	0	0	0	0	0	0	0	0	0	0	0	0	0	0	0	0	0	0	0	0	0	0	0	0	0	0	0	0	0	0	0	0	0	0	0
Solobacterium	0	0	0	0	0	0	0	0	0	0	0	0	0	0	0	0	0	0	0	0	0	0	0	0	0	0	0	0	0	0	0	0	0	0	0	0	0	0	0	0	0	0	0	0	0	0	0	0	0
Trueperella	0	0	0	0	0	0	0	0	0	0	0	0	0	0	0	0	0	0	0	0	0	0.000122404	0	0	0	0	0	0	0	0	0	0	0	0	0	0	0	0	0	0	0	0	0	0	0	0	0	0	0
Ezakiella	0	0	0	0	0	0	0	0	0	0	0	0	0	0	0	0	0	0	0	0	0	0	0	0	0	0	0	0	0	0	0	0	0	0	0	0	0	0	0	0	0	0	0	0	0	0	0	0	0
uncultured rumen bacterium	0	0	0	0	0	0	0	0	0	0	0	0.00010141	0	0	0	0	0	0	0	0	0	0	0	0	0	0	0	0	0	0	0	0	0	0	0	0	0	0	0	0	0	0	0	0	0	0	0	0	0
TM7 phylum sp. oral clone FR058	0	0	0	0	0	0	0	0	0	0	0	0	0	0	0	0	0	0	0	0	0	0	9.70214e-05	0	0	0	0	0	0	0	0	0	0	0	0	0	0	0	0	0	0	0	0	0	0	0	0	0	0
Microbacterium	0	0	0	0	0	0	0	0	0	0	0	0	0	0	0	0	0	0	0	0	0	0	0	0	0	0	0	0	0	0	0	0	0	0	0	0	0	0	0	0	0	0	0	0	0	0	0	0	0
Campylobacter	0	0	0	0	0	0	0	0	0	0	0	0	0	0	0	0	0	0	0	0	0	0	0	0	0	0	0	0	0	0	0	0	0	0	0	0	0	0	0	0	0	0	0	0	0	0	0	0	0
[truncated: 65 more columns]

## Sheet: S6.
subject_id	age	gender	BMI	group
2	55	male	21.8855	A
4	53	male	20.6116	A
7	52	male	20.917	A
15	57	female	17.8429	A
16	50	female	19.2932	A
20	55	female	18.8672	A
21	52	female	19.874	A
23	52	female	21.0994	A
24	58	male	23.7958	A
1	55	male	23.2254	B
3	50	male	20.4804	B
5	51	male	21.5065	B
6	56	male	24.8722	B
9	53	male	21.217	B
10	54	male	21.886	B
12	58	female	19.3184	B
14	51	female	22.9603	B
17	56	female	20.7722	B
19	52	female	21.842	B
group A intake barley period 1 and intake placebo period 2
group B intake placebo period 1 and intake barley period 2

## Sheet: S7.
	Group A			Group B
	Mean		S.D.	Mean		S.D.	p value* (welch t test)
Gender(male/female)*	(4/5)			(6/4)			0.656282
Age	53.7778	±	2.63523	53.6	±	2.63312	0.884975
BMI	20.4652	±	1.76392	21.808	±	1.57081	0.100022
Glucose	85.8889	±	5.92546	85.7	±	7.39444	0.951521
Insulin	3.46667	±	0.817007	3.74	±	1.73538	0.662775
Blood glucose AUC (0–120 min)	228.316	±	30.5213	228.152	±	58.4634	0.993897
Blood glucose iAUC (0–120 min)	56.5385	±	27.4566	56.7519	±	46.1965	0.990287
Insulin AUC (0–120 min)	55.9923	±	14.2931	56.4384	±	20.3408	0.956233
Insulin iAUC (0–120 min)	49.0589	±	14.8728	48.9584	±	17.3065	0.989302
Stool frequency	1.15873	±	0.28071	1.12143	±	0.277766	0.774887
*p value is calculated by Fisher's exact test

## Sheet: Table1. Nutritional Information
	Test Food	Control Food
Energy (Kcal)	452.1	489.8
Protein (g)	10.1	8.9
Fat (g)	2.4	2.1
Sugar (g)	94	108.3
Dietary fiber (g)	7	1
β-glucan in dietary fiber (g)	3.1	0
Sodium (mg)	4	1.4

## Sheet: S8.
		pvalue	qvalue
difference between T1 and T3	Ca	0.0309289	0.11046
	Cl	0.0267679	0.11046
	LDL	0.018481	0.11046
	Na	0.00166169	0.0276141
	Total_Cholesterol	0.00220912	0.0276141
	Total_protein	0.0168654	0.11046
	albumin	0.0295722	0.11046
difference between C3 and T3	Total_Cholesterol	0.0148351	0.184917
	Total_protein	0.00333461	0.0833653
	albumin	0.02219	0.184917
p value is calcuted by Wilcoxon signed-rank test
q value is corrected by Benjamini-Hochberg method

[truncated: 3 more sheets: S9., S10., S11.]
